# Supplementary material for: Somatic and germline aberrations in homologous recombination repair genes in Chinese prostate cancer patients
Source: Front Oncol. 2023 Mar 29;13:1086517. doi: 10.3389/fonc.2023.1086517 (PMC10091863; doi:10.3389/fonc.2023.1086517)
Supplement: Supplementary file 1 [file Table_1.xlsx]

## Sheet: somatic
germline_sequencing	age	ethinity	birthplace	resident_location	PSA_at_diagnosis	biopsy_cores	positive_cores	cores_with_tumor>50%	biopsy_Gleason_Score_1	biopsy_Gleason_Score_2	neoadjuvant_therapy	Surgery	Surgical_Gleason_Score_1	Surgical_Gleason_Score_2	Totol_piece_of_left_lobe	Piece_with_tumor_in_left_lobe	Totol_piece_of_right_lobe	Piece_with_tumor_in_right_lobe	T	N	M	T_post_neoadjuvant	N_post_neoadjuvant	M_post_neoadjuvant	adjuvant_radiotherapy	radical_radiotherapy	chemotherapy	adjuvant_hormonal_therapy	somatic_mutation1	detail	mutational frequency	somatic_mutation2	detail	mutational frequency	somatic_VUS1	detail	mutational frequency	somatic_VUS2	detail	mutational frequency	somatic_VUS3	detail	mutational frequency	somatic_VUS4	detail	mutational frequency	somatic_VUS5	detail	mutational frequency
1	57	Han	Shandong	Shandong	4.4	0	0	0	3	4	0	1	3	4	36	16	28	26	3a	0	0	0	0	0	0	0	0	0							ATR	exon40 c.6843T>C p.(A2281=)	0.4944	RAD51C	exon4 c.635G>A p.R212H	0.5096
1	59	Han	Shaanxi	Beijing	7.05	15	4	1	3	4		1	4	3	50	30	39	21	3a	0	0
1	65	Han	Hebei	Beijing	19.95	12	9	8	4	3		1	4	4	69	35	77	55	3b	0	0								TP53	exon7 c.697del p.H233Tfs*14	0.113
1	57	Han	Beijing	Beijing	8.14	14	2	2	4	3	0	1	4	5	0	0	66	14	3b	0	0	0	0	0	0	0	0	0							BARD1	p.(N18K)(c.54C>G)exon1	0.4396	BARD1	p.(C78Y)(c.233G>A)exon3	0.3746
1	62	Han	Beijing	Beijing	37.8	12	9	0	4	4	6	1	0	0	42	4	49	35	0	0	0	3a	0	0	0	0	0	0
1	66	Han	Beijing	Beijing	10.77	14	11	9	3	4	0	1	3	4	40	21	40	28	3a	0	0	0	0	0	0	0	0	0
1	72	Han	Hebei	Hebei	14.26	10	7	2	3	4		1	3	4	44	20	42	20	3a	0	0
1	57	Han	Beijing	Beijing	5.03	14	3	0	3	4	0	1	3	4	42	13	42	20	3a	0	0	0	0	0	0	0	0	0
1	60	Meng	Inner Mongolia	Inner Mongolia	9.8	14	4	0	4	3	0	1	4	3	44	17	56	3	3a	0	0	0	0	0	0	0	0	0
1	64	Han	Beijing	Beijing	17.9	13	2	0	4	4	0	1	4	3	51	21	76	56	3a	0	0	0	0	0	0	0	0	0
1	64	Han	Shanxi	Shanxi	26.54	12	5	4	4	4		1	4	5	50	7	58	28	3a	0	0														FANCA	intron30 c.2981+4dup	0.5051
1	68	Han	Beijing	Beijing	12.8	19	6	0	4	3	0	1	3	4	83	44	67	40	3a	0	0	0	0	0	0	0	0	0
1	43	Han	Jiangsu	Jiangsu	6.95	0	0	0	0	0	0	1	3	4	0	0	0	0	3a	0	0	0	0	0	1	0	0	0
1	69	Han	Beijing	Beijing	5.56	12	9	0	3	4	0	1	3	4	41	3	48	21	2c	0	0	0	0	0	0	0	0	0							FANCA	p.(S852=)(c.2556A>G)exon27	0.4579
1	64	Han	Beijing	Beijing	9.75	14	4	2	3	4		1	3	4	43	4	40	22	2c	0	0														MRE11A	exon5 c.320C>A p.P107Q	0.0332	PALB2	exon13 c.3421G>T p.D1141Y	0.0303	RAD54L	exon14 c.1413G>A p.(E471=)	0.4767
1	65	Han	Shandong	Shandong	5.98	0	0	0	3	4	1	1	3	4	46	17	62	15	0	0	0	2c	0	0	0	0	0	0	NBN	exon5 c.562A>T p.K188*	0.5031
1	55	Han	Shandong	Shandong	26.63	12	10	10	5	4	1	1	4	5	42	36	47	36	2c	0	0	3b	0	0					TP53	exon5 c.517G>A p.V173M	0.0339	TP53	exon7 c.743G>A p.R248Q	0.0774
1	72	Han	Beijing	Beijing	7.54	14	5	2	4	3		1	4	3	65	2	50	12	2c	0	0
1	53	Han	Hebei	Hebei	8.56	24	20		5	5		1	3	5	42	25	40	31	3a	0	0														ATR	p.(T1563A) (c.4687A>G) exon27	0.4731
1	71	Han	Shandong	Shandong	14.4	14	3	2	3	4		1	4	5	46	23	46	25	3a	0	0				1			1							HDAC2	exon13 c.1412G>C p.S471T	0.5221
1	61	Han	Beijing	Beijing	14	6	6	6	3	4	3	1	3	4	38	18	61	33	3a	0	0	2c	0	0
1	62	Han	Beijing	Beijing	39.98	14	7	0	4	4	5	1	0	0	34	11	30	4	3a	0	0	3a	0	0	0	0	0	0							CHEK2	p.(S252N)(c.755G>A)exon6	0.4626	MRE11A	p.(M523L)(c.1567A>C)exon15	0.0341	RAD51C	p.M1?(c.3_4delinsTT)exon1	0.3864
1	73	Han	Beijing	Beijing	17.2	14	4	1	3	4	0	1	3	4	47	23	51	27	2c	0	0	0	0	0	0	0	0	0
1	72	Han	Liaoning	Liaoning	9.93	13	7	0	4	3	0	1	4	5	83	4	80	15	2c	0	0	0	0	0	0	0	0	0							ATM	exon45 c.6503C>T p.S2168L	0.5239	ERBB2(HER2)	exon27 c.3741G>A p.(E1247=)	0.4925
1	76	Han	Jiangxi	Jiangxi	14.59				3	3		1	4	3	64	48	62	34	3b	0	0														FANCL	p.(D316=)(c.948C>T)exon12	0.4854
1	53	Han	Hebei	Hebei	13.77	0	3	3	4	3	0	1	4	3	44	11	52	19	3a	0	0	0	0	0	0	0	0	0
1	52	Han	Hebei	Beijing	9.61	14	6	3	3	4	0	1	3	4	44	17	38	0	3a	0	0	0	0	0	0	0	0	0							CHEK2	CHEK2 exon11 c.1111C>T p.H371Y	0.5
1	63	Han	Jilin	Beijing	9.9	12	4	0	3	4	0	1	4	3	62	13	62	14	2c	0	0	0	0	0	0	0	0	0							ATM	exon9 c.1227T>C p.(L409=)	0.4769	FANCL	intron12 c.1021-3C>T	0.4964
1	69	Han	Liaoning	Liaoning	100				2	2	4	1	4	4	44	34	50	46	2c	1	0	3b	0	0	1			1	KRAS	exon3 c.182A>G p.Q61R	0.2135				BARD1	exon3 c.233G>A p.C78Y	0.3495	CDK12	exon10 c.2894A>G p.K965R	0.4644	FANCL	intron2 c.155+7T>C	0.4907
1	79	Han	Hebei	Hebei	127	14	10		4	5									4	0	1b					1		1	KRAS	exon2 c.35G>T p.G12V	0.1039
1	68	Han	Jiangsu	Jiangsu	20.9	7	7		4	4		1	4	4	51	50	42	34	3b	0	0
1	68	Han	Beijing	Beijing	10.83	12	2	2	3	4		1	3	4	100	15	88	9	2c	0	0
1	65	Han	Beijing	Beijing	5.2	14	3	1	3	3	0	1	3	4	72	31	60	10	2c	0	0	0	0	0	0	0	0	0
1	68	Han	Beijing	Beijing	6.6	14	5	0	3	4	0	1	3	4	72	12	71	6	2c	0	0	0	0	0	0	0	0	0	BRIP1	exon8 c.1066C>T p.R356*	0.4807				RAD54L	exon18 c.1908C>A p.S636R	0.5134
1	57	Han	Hebei	Hebei	5.28	15	6	4	3	5	0	1	3	4	51	29	57	3	3a	0	0	0	0	0	1	0	0	0							ATM	ATM exon4 c.275A>C p.K92T	0.4915	STK11	STK11 intron3 c.465-5C>T p.?	0.542
1	61	Han	Beijing	Beijing	140.5	13	13	10	5	5									3b	1	1b						1	1	TP53	exon7 c.733G>T p.G245C	0.4361				CDK12	exon2 c.1485G>A p.(L495=)	0.3443
1	58	Han	Hebei	Hebei	6.13	8	4	4	4	3	0	1	4	3	42	21	58	4	3a	0	0	0	0	0	0	0	0	0
1	67	Han	Jilin	Jilin	31.65	13	5	0	4	3	0	1	4	3	52	30	46	27	3a	0	0	0	0	0	0	0	0	0
1	73	Han	Hebei	Hebei	34	8	8	2	5	5	12	1	5	4	38	12	48	17	3b	0	0	3b	0	0		1			ATM	exon58 c.8432del p.K2811Sfs*46	0.1875	PPP2R2A	exon8 c.892C>T p.R298*	0.24	AR	exon1 c.360G>A p.(Q120=)	0.6751	ATM	intron50 c.7516-9del	0.1414	ATM	exon22 c.3267T>C p.(A1089=)	0.4444	ATR	intron36 c.6222-8A>G	0.3115	ATR	exon36 c.6121del p.Y2041Tfs*9	0.3378
1	58	Han	Jiangsu	Jiangsu	23.56	6	4	3	4	5		1	3	4	56	54	42	20	3a	0	0								PTEN	exon8 c.820del p.W274Gfs*2	0.1522
1	72	Han	Beijing	Beijing	70.5	12	8	0	4	3	0	1	4	3	54	48	46	18	3b	0	0	0	0	0	0	0	0	0
1	63	Han	Beijing	Beijing	8.07	4	3	2	3	4	0	1	3	4	52	1	54	6	2c	0	0	0	0	0	0	0	0	0
1	57	Han	Beijing	Beijing	28.79	14	2	1	3	4		1	4	3	60	29	54	14	3a	0	0
1	58	Han	Beijing	Beijing	15	8	3	2	4	3	0	1	4	3	52	15	64	36	2c	0	0	0	0	0	0	0	0	0
1	70	Han	Jilin	Beijing	21.715	15	3	0	4	3	0	1	4	3	127	18	79	6	3a	0	0	0	0	0	0	0	0	0
1	61	Han	Beijing	Beijing	6.2	12	1	0	3	4	0	1	4	3	39	12	41	7	3a	0	0	0	0	0	0	0	0	0
1	53	Han	Shanxi	Shanxi	12	14	7	2	3	4	0	1	4	5	43	25	44	26	3a	0	0	0	0	0	0	0	0	0							FANCL	exon7 c.528C>G p.(S176=)	0.4813	TP53	exon5 c.408A>G p.(Q136=)	0.4407
1	65	Han	Guangdong	Beijing	15.7	14	13	7	4	5		1	5	4	64	44	64	37	3b	1	0								TP53	exon5 c.535C>T p.H179Y	0.229
1	71	Han	Zhejiang	Zhejiang	8.5	12	4		3	4		1	3	4	46	9	42	24	2c	0	0														ATM	exon52 c.7739G>A p.R2580K	0.4888	MRE11A	exon3 c.37T>C p.F13L	0.536
1	65	Han	Heilongjiang	Heilongjiang	15.28	14	7	5	3	4	0	1	3	4	84	39	0	0	2a	0	0	0	0	0	0	0	0	0							FANCA	p.(E630V)(c.1889A>T)exon21	0.4793
0	61	Man	Liaoning	Liaoning	6.86	10	5	3	3	3	0	1	3	4	57	13	62	12	2c	0	0	0	0	0	0	0	0	0
1	64	Han	Inner Mongolia	Inner Mongolia	18.25	12	2	0	4	5	0	1	4	5	45	15	52	38	3b	0	0	0	0	0	0	0	0	0	BRAF	exon11 c.1406G>C p.G469A	0.1156				ATM	exon18 c.2720G>T p.C907F	0.443	RAD51B	exon3 c.105A>C p.(P35=)	0.4603
1	76	Han	Shaanxi	Shanxi	4.34	13	3	0	3	3	1	1	0	0	75	5	76	2	2b	0	0	2c	0	0	0	0	0	0							ATM	p.(R337C)(c.1009C>T)exon8	0.0365	ESR1	p.(R234K)(c.701G>A)exon4	0.049	RAD51D	p.(A181V)(c.542C>T)exon6	0.4513	STK11	p.(A389=)(c.1167C>T)exon9	0.4813
1	69	Han	Shandong	Shandong	11.25	14	9	4	3	4	0	1	4	5	58	14	58	36	3b	0	0	0	0	0	0	0	0	0							ATM	exon4 c.275A>C p.K92T	0.3716	RAD51B	exon5 c.404A>G p.E135G	0.5037
1	68	Han	Henan	Henan	18.51	16	10	3	3	5	4	1			37	42	40	26	2	x	0	3a	0	0					PTEN	exon8 c.968dup p.N323Kfs*2	0.0998				ATR	exon27 c.4782C>T p.(H1594=)	0.4763	RAD51B	intron2 c.85-9T>C	0.4611
1	64	Han	Shanxi	Shanxi	11.42	15	4	1	3	4	0	1	4	3	60	17	0	0	3a	0	0	0	0	0	0	0	0	0
1	72	Han	Anhui	Anhui	44	13	3	1	4	3	0	1	3	5	59	25	55	14	3a	0	0	0	0	0	0	0	0	0							ATM	exon63 c.9085G>T p.G3029C	0.0404	ATR	intron7 c.1733-6C>T	0.0331	BRIP1	exon20 c.3582G>T p.K1194N	0.0526	CDK12	exon14 c.4361G>T p.G1454V	0.1019
1	58	Han	Beijing	Beijing	26	7	6	5	4	5	0	1	4	5	84	44	72	30	3b	0	0	0	0	0	0	0	0	0							HDAC2	exon11 c.1108A>T p.N370Y	0.1687
1	71	Han	Beijing	Beijing	16.28	12	5	3	4	3	0	1	3	4	48	37	46	25	3b	0	0	0	0	0	0	0	0	0							FANCA	exon30 c.2944A>G p.T982A	0.4921	ERBB2(HER2)	exon12 c.1459C>T p.R487W	0.489
1	67	Han	Shandong	Shandong	28.42	0	0	0	4	4	1	1	4	5	40	24	39	27	0	0	0	3b	0	0	0	0	0	0							NBN	exon10 c.1313G>A p.S438N	0.4913
1	69	Han	Beijing	Beijing	6.7	14	4	0	3	4	0	1	4	3	48	15	50	13	3b	0	0	0	0	0	0	0	0	0							FANCA	exon4 c.356C>G p.S119C	0.4274
1	55	Han	Shandong	Shandong	9.13	10	1	0	3	4		1	4	3	34	2	33	25	3a	0	0														BRIP1	p.(A551E)(c.1652C>A)exon12	0.4576
1	67	Han	Beijing	Beijing	29.93	12	12	12	3	4	0	1	4	3	48	31	44	43	3b	1	0	0	0	0	0	0	0	0							BARD1	exon11 c.2109C>T p.(L703=)	0.473
1	70	Han	Shandong	Shandong	40.33	13	1	0	3	3	0	1	3	4	0	0	70	18	2a	0	0	0	0	0	0	0	0	0
1	76	Han	Shandong	Shandong	40						3	1	4	3								2c	0	0											ATR	exon16 c.3245G>A p.R1082H	0.4909	CDK12	exon2 c.1737C>T p.(S579=)	0.5089
1	61	Han	Beijing	Beijing	4.5	14	6	1	4	5	0	1	3	4	74	15	69	9	2c	0	0	0	0	0	0	0	0	0
1	62	Han	Beijing	Beijing	25.2	8	5	4	4	3		1	4	3	70	38	62	55	3a	0	0														ATM	exon22 c.3253G>A p.V1085I	0.0442	PPP2R2A	exon7 c.662A>G p.N221S	0.0542
1	72	Han	Beijing	Beijing	10.97	14	2	2	3	4		1	3	5	38	23	37	10	2c	0	0								ATM	c.5762+1G>A intron38	0.1328				FANCA	p.(P1411L)(c.4232C>T)exon42	0.3075
1	65	Han	Hebei	Hebei	5.9	12	3	0	3	3	0	1	3	4	75	22	64	24	2c	0	0	0	0	0	0	0	0	0							RAD51D	c.-6G>C exon1	0.452
1	72	Han	Jiangsu	Jiangsu	50.32	13	11		5	4	9	1	5	4	32	22	38	35	3b	1	0	3b	1	0											BRCA1	p.(P115L) (c.344C>T) exon7	0.512
1	65	Han	Hebei	Hebei	19.6	8	5	3	3	4	0	1	3	4	54	10	72	49	3a	0	0	0	0	0	0	0	0	0							BRCA2	p.(D1864N)(c.5590G>A)exon11	0.523
1	65	Han	Beijing	Beijing	4.5	12	5	0	3	4	0	1	3	4	56	8	51	8	2c	0	0	0	0	0	0	0	0	0							BARD1	p.(M584T)(c.1751T>C)exon8	0.5049
1	58	Han	Liaoning	Liaoning	23	10	3	0	3	4	0	1	3	4	56	40	54	30	3b	0	0	0	0	0	0	0	0	0							RAD51C	exon4 c.675T>G p.(L225=)	0.0407
1	79	Han	Beijing	Beijing	8.59	14	3	2	4	3		1	4	5	49	12	52	23	3b	0	0								TP53	p.(C238G)(c.712T>G)exon7	0.1331				CHEK2	p.(H371Y)(c.1111C>T)exon11	0.4944	RAD51B	p.(C377=)(c.1131C>T)exon11	0.5161
1	81	Han	Beijing	Beijing	32.6	12	6	0	4	3	0	1	4	3	50	7	57	24	3a	0	0	0	0	0	0	0	0	0							FANCL	p.(L273F)(c.819G>C)exon10	0.416
1	70	Hui	Beijing	Beijing	7.79	12	2	0	4	3	1	1	0	0	26	1	27	4	0	0	0	2c	0	0	0	0	0	0							ATM	exon10 c.1511A>G p.N504S	0.5185	NBN	exon5 c.505C>T p.R169C	0.4877
1	70	Han	Liaoning	Liaoning	33.407	12	5	4	4	5		1	5	4	55	35	50	17	3a	1	0								BRCA2	exon11 c.5073dup p.W1692Mfs*3	0.2456				ATM	exon46 c.6680G>A p.R2227H	0.5023
1	71	Han	Liaoning	Liaoning	45.05	8	5	5	4	4		1	4	3	48	8	55	36	3b	0	0
1	74	Han	Beijing	Beijing	21.7	3	4	0	12	7	0	1	4	3	48	1	47	27	3b	0	0	0	0	0	0	0	0	0							CDH1	exon3 c.268C>T p.R90W	0.5086
1	80	Han	Beijing	Beijing	12.74	14	5	3	4	3	0	1	3	4	82	7	76	11	2c	0	0	0	0	0	0	0	0	0
1	63	Han	Hubei	Hubei	19.29	14	7	5	4	3	0	1	4	4	48	8	48	26	2c	0	0	0	0	0	0	0	0	0							BRCA1	p.(E303=)(c.909A>G)exon11	0.5138	CHEK2	p.(H371Y)(c.1111C>T)exon11	0.4918
1	69	Han	Beijing	Beijing	6.7	3	3	0	3	3	0	1	3	3	92	20	94	3	3a	0	0	0	0	0	0	0	0	0							BRIP1	exon4 c.305A>G p.Q102R	0.4831
1	66	Han	Hubei	Hubei	13.6	13	7	11	3	4		1	3	4	45	19	42	12	3b	0	0								TP53	exon6 c.637C>T p.R213*	0.2177
1	75	Hui	Beijing	Beijing	11.87	12	7	1	4	3	2	1	4	3	94	32	66	4	2	1	0	2c	0	0	0	0	0	0
1	68	Han	Beijing	Beijing	21	12	8	0	3	3	0	1	3	4	50	13	58	33	3a	0	0	0	0	0	0	0	0	0
1	75	Han	Zhejiang	Zhejiang	17.5	10	3	0	3	3	0	1	3	4	40	27	40	22	3a	0	0	0	0	0	0	0	0	0							CHEK2	p.(S252N)(c.755G>A)exon6	0.4626	MRE11A	p.(M523L)(c.1567A>C)exon15	0.0341	RAD51C	p.M1?(c.3_4delinsTT)exon1	0.3864
0	61	Han	Shanxi	Shanxi	43.89	6	6	6	5	4											1				1				CDK12	exon1 c.285delG p.N96Tfs*28	0.2141	CDK12	exon10 c.2860delA p.S954Afs*19	0.3124
1	61	Han	Inner Mongolia	Inner Mongolia	7.54	10	1	1	4	3	1	1	3	4	38	12	32	5	2a	0	0	2c	0	0	0	0	0	0							MRE11A	p.(K420T)(c.1259A>C)exon12	0.508
1	64	Han	Beijing	Beijing	6.58	9	1	1	3	4	0	1	3	4	51	13	38	8	2c	0	0	0	0	0	0	0	0	0
1	71	Han	Hunan	Hunan	10.3	13	5		4	5		1	4	4	54	2	49	24	3b	0	0
0	52	Han	Beijing	Beijing	8.83	12	3	0	3	3		1	3	4	40	25	46	39	2c	0	0
1	60	Han	Beijing	Beijing	13.17	8	5	3	4	3	0	1	4	3	53	23	45	13	3a	0	0	0	0	0	0	0	0	0
1	63	Han	Beijing	Beijing	3.3	15	2	1	3	4	0	1	3	4	68	17	74	20	3a	0	0	0	0	0	0	0	0	0							ATR	exon47 c.7816C>A p.(R2606=)	0.0541	BARD1	exon4 c.1108C>T p.R370C	0.0419
1	68	Han	Henan	Beijing	9.85	12	5	0	3	5	0	1	4	4	41	27	41	13	3b	0	0	0	0	0	0	0	0	0							AR	exon1 c.889G>A p.D297N	0.9877	STK11	intron4 c.597+9G>A	0.4697
1	62	Han	Hebei	Hebei	25.65	12	10	0	3	3	0	1	4	3	57	43	56	39	3a	0	0	0	0	0	0	0	0	0							BRCA2	exon11 c.2444T>C p.M815T	0.3607	FANCA	exon26 c.2395C>T p.P799S	0.5465
1	62	Han	Beijing	Beijing	5.1	14	3	2	4	4	0	1	4	3	71	10	53	9	2c	0	0	0	0	0	0	0	0	0							ATR	exon11 c.2419G>A p.G807R	0.5021
1	63	Han	Hebei	Hebei	7.47	13	0	0	4	5	0	1	5	4	80	82	46	26	3a	0	0	0	0	0	0	0	0	0							BARD1	p.(R731C)(c.2191C>T)exon11	0.6199
1	66	Han	Shandong	Shandong	16	12	7	0	3	3	2	1	4	5	44	16	41	9	3a	0	0	0	0	0	0	0	0	0							BRCA1	exon11 c.3682C>T p.H1228Y	0.5304
1	71	Man	Liaoning	Liaoning	84	12	11	0	5	4	3	1	4	5	40	12	45	40	2c	0	0	3b	0	0	0	0	0	0
1	76	Han	Beijing	Beijing	13	9	2	0	4	3	0	1	4	3	51	14	44	6	3a	0	0	0	0	0	0	0	0	0							FANCL	intron2 c.155+7T>C	0.4903
1	70	Han	Beijing	Beijing	10	11	1		4	3	2	1	4	5	44	18	48	14				3a	0	0											ATM	exon55 c.8071C>T p.R2691C	0.5379	FANCA	exon22 c.1902T>G p.D634E	0.501
1	63	Han	Beijing	Beijing	13.26	14	5	2	4	5	0	1	5	4	56	37	56	2	3a	0	0	0	0	0	0	0	0	0
1	58	Han	Beijing	Beijing	8.45	13	7	0	4	3	0	1	4	3	58	12	59	16	3a	0	0	0	0	0	0	0	0	0							HOXB13	exon1 c.238T>G p.Y80D	0.1878
1	62	Han	Shandong	Shandong	123	14	7		4	4		1	4	4	42	41	36	5	3a	0	0
1	65	Han	Beijing	Beijing	7.22	14	6	2	1	1		1	3	4	64	30	63	26	2c	0	0														BRIP1	exon8 c.1018C>T p.L340F	0.4895
1	59	Han	Beijing	Beijing	7.05	14	2	0	3	4	0	1	3	4	0	0	38	7	2a	0	0	0	0	0	0	0	0	0
1	57	Han	Liaoning	Liaoning	10.7	13	7	5	4	5	0	1	4	5	58	14	60	34	3a	0	0	0	0	0	0	0	0	0	TP53	intron4 c.376-2A>T p.?	0.0412
1	64	Da Han Er	Inner Mongolia	Inner Mongolia	26	15	5		3	4		1	3	4	50	35	38	26	3a	0	0
1	52	Han	Shandong	Shandong	0	14	9	0	4	4	0	0	0	0	0	0	0	0	0	0	1b	0	0	0	0	0	1	1
1	75	Han	Shanxi	Shanxi	2.91	17	4	0	3	4	0	1	3	4	58	27	44	9	2c	0	0	0	0	0	0	0	0	0
1	78	Han	Zhejiang	Zhejiang	4.94	12	5	4	4	4	0	1	4	5	61	16	66	14	3a	0	0	0	0	0	0	0	0	0							BARD1	BARD1 exon4 c.1309A>G p.I437V	0.4932
1	72	Han	Hebei	Beijing	13.1	12	5	1	4	3	0	1	3	4	86	30	86	19	3a	0	0	0	0	0	0	0	0	0							ATM	exon62 c.8921C>T p.P2974L	0.5112
1	69	Han	Liaoning	Liaoning	69.6	10	10		4	4		1	5	4	38	34	40	40	3b	0	0				1										ATM	p.(E2895G)(c.8684A>G)exon60	0.2777	FANCA	p.(I525V)(c.1573A>G)exon17	0.6222
1	58	Han	Shandong	Shandong	5.874	0	2	12	5	4	0	1	4	3	43	4	43	5	2c	0	0	0	0	0	0	0	0	0							NBN	intron10 c.1398-8A>G	0.4778
1	56	Han	Hebei	Hebei	65.9	8	6	2	3	4		1	4	3	50	32	60	50	4	1	0								PTEN	exon5 c.469del p.E157Kfs*2	0.2115
1	68	Han	Jiangsu	Jiangsu	6.16	14	3	0	3	4	0	1	4	3	76	7	0	0	2a	0	0	0	0	0	0	0	0	0
1	56	Han	Chongqing	Beijing	14	12	7		3	4		1	3	4	44	18	38	2	3a	0	0														ATM	exon51 c.7542T>C p.(Y2514=)	0.522
1	73	Han	Beijing	Beijing	43.58	12	1	0	3	3	2	1	0	0	60	3	60	2	0	0	0	2c	0	0	0	0	0	0
1	67	Han	Beijing	Beijing	15.07	14	9	3	4	3	0	1	3	4	73	23	65	36	2c	0	0	0	0	0	0	0	0	0							BRCA2	p.(I1470V)(c.4408A>G)exon11	0.5195	MRE11A	p.(K420T)(c.1259A>C)exon12	0.5397
1	66	Han	Hebei	Hebei	10.33	12	6	0	4	5	0	1	5	4	72	6	76	22	3a	0	0	0	0	0	0	0	0	0
1	72	Han	Shandong	Shandong	35.23	17	12	9	4	5	0	1	4	5	78	65	61	27	3a	0	0	0	0	0	0	0	0	0
1	63	Han	Hebei	Hebei	9.43	3	12	1	4	3	0	1	4	3	44	10	48	21	3b	0	0	0	0	0	0	0	0	0							BRCA2	exon4 c.344A>T p.K115I	0.1432
1	62	Han	Anhui	Shanxi	100	15	11	0	4	5	2	1	0	0	55	39	49	32	3b	0	0	3b	0	0	1	0	0	1
0	69	Han	Guizhou	Guizhou	24		2	2	4	4		1	4	5	70	56	66	37	2b	0	0														CDH1	exon13 c.2071G>A p.A691T	0.4977	RAD51D	exon7 c.596T>A p.I199N	0.4811
1	70	Han	Beijing	Beijing	5.04	15	2	1	3	3	0	1	4	3	64	12	63	5	3a	0	0	0	0	0	0	0	0	0							ATR	exon34 c.5756T>C p.M1919T	0.5
1	58	Han	Inner Mongolia	Inner Mongolia	36.34	15	14	0	3	3	0	1	3	3	55	7	50	2	2c	0	0	0	0	0	0	0	0	0
1	57	Han	Heilongjiang	Heilongjiang	11.89	8	3	2	4	4		1	4	3	51	18	0	0	3a	0	0														CDK12	p.(G1097R)(c.3289G>A)exon12	0.52
1	65	Han	Shaanxi	Shaanxi	23	14	14	7	4	5	0	1	4	5	88	38	92	67	3a	0	0	0	0	0	1	0	0	1
1	67	Han	Hebei	Hebei	31.6	12	2	0	3	3	0	1	3	4	44	9	46	6	3a	0	0	0	0	0	0	0	0	0							ATM	exon22 c.3253G>A p.V1085I	0.4851
1	77	Han	Hebei	Inner Mongolia	20.57	12	2	0	3	3	2	1			90	14	110	19				2c	0	0											AR	p.(Q73_Q80del)(c.216_239del)exon1	0.0799
1	73	Han	Beijing	Beijing	10.47	13	10	7	4	3	0	1	4	5	66	53	60	18	3b	0	0	0	0	0	0	0	0	0
0	74	Han	Heilongjiang	Heilongjiang	40.13	14	6	5	4	3	6	1	4	3	44	9	44	16	2a	0	0	3b	0	0											ERBB2(HER2)	p.(L256=)(c.768C>T)exon7	0.4938
1	54	Han	Jilin	Jilin	30	12	4	1	4	3	0	1	5	4	48	45	46	41	3a	0	0	0	0	0	1	0	0	1							AR	p.(L860=)(c.2580C>A)exon7	0.6949	ATR	p.(H1594N)(c.4780C>A)exon27	0.4203	BRIP1	p.(A551E)(c.1652C>A)exon12	0.1155	BRIP1	p.(N852D)(c.2554A>G)exon18	0.3127	CHEK2	p.(A453P)(c.1357G>C)exon12	0.3543
1	74	Han	Shandong	Shandong	12.5	8	4		4	3		1	4	3	40	27	38	25	3a	0	0								TP53	p.(R248Q)(c.743G>A)exon7	0.0421
1	66	Han	Hebei	Hebei	5.82	12	3	0	3	3	0	1	3	4	50	29	52	21	3a	0	0	0	0	0	0	0	0	0							ATM	exon22 c.3257G>A p.R1086H	0.4907	ATR	exon36 c.6174_6175delinsAT p.M2058_E2059delinsI*	0.1058
1	77	Han	Beijing	Beijing	7.6	14	6	1	4	3	0	1	3	4	84	17	70	24	2c	0	0	0	0	0	0	0	0	0
1	71	Han	Beijing	Beijing	19	13	10	0	3	4	0	1	4	3	67	40	58	27	3a	0	0	0	0	0	0	0	0	0							AR	exon1 c.1149C>T p.(P383=)	0.9739
1	65	Han	Hebei	Hebei	21.937	14	13	5	3	4	0	1	4	3	47	14	43	23	3b	1	0	0	0	0	0	0	0	0							ESR1	p.(T563=)(c.1689G>A)exon9	0.5121
1	70	Meng	Beijing	Beijing	12.63	15	3	0	3	4		1	3	4	95	9	50	17	2c	0	0														ATM	p.(K2385=)(c.7155G>A)exon49	0.471
1	59	Han	Beijing	Beijing	4.6	14	6	0	3	4	0	1	3	4	56	11	52	12	2c	0	0	0	0	0	0	0	0	0							ATM	exon57 c.8315G>C p.G2772A	0.4971
1	63	Han	Beijing	Beijing	4.13	12	1	0	3	3	0	1	3	4	46	11	52	9	2c	0	0	0	0	0	0	0	0	0							CDH1	exon3 c.351_352insCTGT p.T118Lfs*51	0.4495
1	62	Man	Jilin	Jilin	20.5	9	4	2	4	4	0	1	4	5	54	6	48	24	3a	0	0	0	0	0	0	0	0	0
1	57	Han	Hubei	Hubei	38.8	12	8	0	4	4	0	1	4	4	73	56	71	31	3b	1	0	0	0	0	0	0	0	0							PALB2	p.(Q314H)(c.942A>T)exon4	0.1715
1	69	Han	Beijing	Beijing	30	14	12	7	4	3	2.5	1	4	4	36	20	48	34	2	x	1b	3a	0	0
1	63	Han	Hunan	Beijing	9.115	16	6	4	3	4	0	1	4	3	59	10	67	15	2c	0	0	0	0	0	0	0	0	0							CHEK1	p.(K394=)(c.1182A>G)exon11	0.4652
1	67	Han	Hebei	Hebei	177.9	13	13		4	4	6	1	4	5	37	23	45	40	3b	1	0	3b	1	0	1
1	54	Han	Beijing	Beijing	10	20	9	0	3	3	0	1	3	4	48	15	42	19	2c	0	0	0	0	0	0	0	0	0
1	64	Han	Beijing	Beijing	9	8	4	4	4	3	0	1	4	3	63	26	59	1	3b	0	0	0	0	0	0	0	0	0
1	73	Han	Shandong	Shandong	9.49	12	1	0	3	3	0	1	3	3	72	4	70	3	2c	0	0	0	0	0	0	0	0	0							AR	exon1 c.356C>T p.P119L	0.9452	STK11	exon8 c.1100C>T p.T367M	0.4677
1	76	Han	Beijing	Beijing	13.3	14	3	0	4	3	0	1	4	3	46	12	0	0	2a	0	0	0	0	0	0	0	0	0
1	48	Han	Beijing	Beijing	12	16	10	5	4	3	0	1	4	3	58	42	61	31	2c	0	0	0	0	0	0	0	0	0
1	71	Han	Hebei	Hebei	44.18	2	1	1	5	4	3	1			57	21	48	19			、	3b	0	0											CDH1	p.(F767=)(c.2301T>C)exon15	0.4771
1	72	Han	Beijing	Beijing	9	15	4	2	5	4	0	1	4	5	70	23	60	15	3b	0	0	0	0	0	0	0	0	0
1	71	Han	Zhejiang	Zhejiang	6.97	12	3	2	3	4		1	4	3	48	20	54	6	3a	0	0
1	74	Han	Heilongjiang	Heilongjiang	24.5	6	3	0	4	4	6	1	0	0	88	4	97	0	0	0	0	2a	0	0	0	0	0	0
1	52	Han	Hebei	Hebei	7.8	14	8	3	3	4	0	1	3	4	36	18	32	19	2c	0	0	0	0	0	0	0	0	0							ATM	c.6452+5T>A intron44	0.476
1	61	Han	Hebei	Hebei	10.62	12	4	1	3	4		1	3	4	72	25	0	0	3a	0	0
1	68	Han	Beijing	Beijing	4.91	12	3		3	3		1	4	3	50	2	48	11	3a	0	0
1	71	Han	Jilin	Jilin	110	12	12	4	4	5	3	1	4	5	61	57	60	7	3b	0	0	3b	1	0	0	0	0	0							ATR	exon6 c.1411G>C p.E471Q	0.5117	BRCA2	exon16 c.7628A>G p.Y2543C	0.4813	CHEK2	exon4 c.538C>T p.R180C	0.4851	HDAC2	exon6 c.636G>A p.(L212=)	0.4121
1	66	Han	Shanxi	Shanxi	10.51	13	4	2	4	3		1	4	3	42	20	40	4	4	0	0								PTEN	p.(I8Mfs*16)(c.24del)exon1	0.0519
1	58	Han	Henan	Henan	8.37	10	1		3	3	1	1	4	3	64	18	66	9				2c	0	0
1	70	Han	Beijing	Beijing	35	7	4	3	4	3	0	1	5	4	90	30	72	3	3a	0	0	0	0	0	0	0	0	0
1	66	Han	Beijing	Beijing	9.23	8	1	0	3	3	5	1	3	3			54	3	2b	0	0	2a	0	0
1	61	Han	Zhejiang	Beijing	9.6	8	5	5	4	3		1	4	3	32	12	33	7	3a	0	0														AR	exon5 c.2217G>A p.(Q739=)	1
1	65	Han	Fujian	Beijing	10.8	12	4	1	3	4	0	1	3	4	40	5	40	13	2c	0	0	0	0	0	0	0	0	0							BRCA1	p.(D1156N)(c.3466G>A)exon11	0.4797
1	71	Han	Guangdong	Gansu	5.93	14	6	4	3	4		1	3	4	46	13	46	29	3a	0	0
1	74	Han	Beijing	Beijing	14	24	5	0	4	4	1	1	5	4	39	7	37	2	0	0	0	2c	0	0	0	0	0	0
1	79	Han	Shaanxi	Shaanxi	9.11	13	4	4	3	4		1	4	3	83	46	72	4	3b	0	0								PTEN	p.(E43*)(c.126dup)exon2	0.0644				ATR	p.(K866R)(c.2597A>G)exon12	0.5095
1	73	Han	Hebei	Tianjin	5.66	13	6	4	4	5		1	4	3	73	45	46	26	3a	0	0
1	58	Han	Shanxi	Shanxi	8.36	0	4	0	4	4	0	1	4	5	0	0	48	18	3b	0	0	0	0	0	0	0	0	0	TP53	intron4 c.376-1G>T p.?	0.1062				ATM	intron19 c.2922-8delT	0.1047
1	76	Han	Beijing	Beijing	9.08	14	7	4	3	4		1	4	5	53	21	0	0	3a	0	0								KRAS	exon3 c.182A>G p.Q61R	0.0573
1	57	Han	Beijing	Beijing	6.53	14	5	3	3	4	1	1	4	3	40	6	51	18	2a	x	0	3a	0	0											BRIP1	intron2 c.94-4A>G	0.5052
1	74	Han	Inner Mongolia	Inner Mongolia	100	6	3	3	4	3	0	1	4	3	66	51	56	20	3b	1	0	0	0	0	0	0	0	0							BARD1	exon4 c.759G>A p.(Q253=)	0.5675	ERBB2(HER2)	exon12 c.1439T>C p.V480A	0.5065
1	59	Han	Inner Mongolia	Beijing	8.2	8	4	4	4	3		1	4	3	56	22	46	1	3a	0	0														BRIP1	exon19 c.2606A>G p.Q869R	0.5249
1	68	Han	Beijing	Beijing	61.503	0	10	9	4	4	1	1	5	4	54	51	58	56	0	0	1c?	3b	0	0	0	0	0	0
0	80	Han	Beijing	Beijing	3.65	14	7	2	3	4		1	3	4	42	23	46	14	2c	0	0
1	72	Han	Hebei	Hebei	16.26	14	6	1	3	4	0	1	4	5	66	35	54	16	2c	0	0	0	0	0	0	0	0	0
1	66	Han	Beijing	Beijing	8.58	14	2	2	3	4	0	1	4	3	44	2	46	21	2c	0	0	0	0	0	0	0	0	0	NBN	exon12 c.1912T>C p.S638P	0.5193	TP53	exon7 c.701A>G p.Y234C	0.1569	BRCA2	exon11 c.4659_4670del p.E1555_S1558del	0.4294	NRAS	exon4 c.378T>C p.(D126=)	0.4926
1	64	Han	Beijing	Beijing	11.81	12	5	4	4	3		1	4	3	39	24	36	19	3a	0	0														CHEK2	p.(R180C)(c.538C>T)exon4	0.4479	HOXB13	p.(G17D)(c.50G>A)exon1	0.5356
1	61	Han	Beijing	Beijing	8	8	4	0	3	4	0	1	3	4	36	12	48	34	2c	0	0	0	0	0	0	0	0	0							BRCA2	p.(Y828H)(c.2482T>C)exon11	0.504
1	74	Han	Hebei	Hebei	12	13	12		4	3		1	4	3	39	26	42	26	3a	1	0														KRAS	exon2 c.59C>T p.T20M	0.4924
1	79	Han	Jiangsu	Xinjiang	29.71	7	3		4	3	2	1	4	3	80	5	65	29	2b	0	0	2c	0	0											ERBB2(HER2)	exon27 c.3725C>T p.T1242M	0.5105
1	67	Han	Heilongjiang	Heilongjiang	10.04	7	3	1	4	4		1	4	3	62	40	51	6	3b	0	0
1	58	Han	Heilongjiang	Heilongjiang	50	6	6	5	4	3	0	1	4	3	106	64	101	82	3a	0	0	0	0	0	0	0	0	0							FANCA	intron30 c.2981+4dup	0.4404
1	72	Han	Shandong	Shandong	7.5	11	0	0	4	4	1	1	0	0	42	5	46	11	2c	0	0	0	0	0	0	0	0	0
1	52	Han	Inner Mongolia	Inner Mongolia	20.78	13	5		5	4		1	4	5	60	27	54	51	3b	1	0								CDK12	exon2 c.1085_1086del p.Y362Ffs*8	0.239
1	69	Han	Hebei	Beijing	8.89	12	7	0	4	3	0	1	4	3	50	18	46	41	3b	0	0	0	0	0	0	0	0	0							CHEK2	p.(S5=)(c.15G>A)exon2	0.5044
1	71	Han	Beijing	Beijing	8.63	12	9	0	3	5	0	1	3	4	52	19	48	15	2c	0	0	0	0	0	0	0	0	0
1	70	Han	Beijing	Beijing	16	14	6	3	4	3	0	1	4	3	82	24	75	10	2c	0	0	0	0	0	0	0	0	0							ATM	exon26 c.3835T>G p.W1279G	0.0806
1	66	Han	Shanxi	Shanxi	9.89	9	2	0	4	4	0	1	4	5	42	2	45	16	2c	0	0	0	0	0	0	0	0	0							RAD54L	p.(S452L)(c.1355C>T)exon13	0.0505
1	71	Han	Beijing	Beijing	12.04	16	6	1	3	4	0	1	4	3	121	14	111	21	2c	0	0	0	0	0	0	0	0	0
1	75	Han	Chongqing	Xinjiang	7.26	14	7	4	4	3	0	1	4	3	89	20	97	17	3a	0	0	0	0	0	0	0	0	0							BRCA1	exon11 c.1699A>C p.N567H	0.0541	RAD54L	exon8 c.537_547dup p.D183Afs*9	0.3985
1	69	Han	Beijing	Beijing	13.6	14	8	6	4	3	0	1	3	4	72	58	64	12	3a	0	0	0	0	0	0	0	0	0
1	66	Han	Beijing	Beijing	6.5	12	2		4	3	1	1	4	5	39	3	38	4	2c	0	0	3a	0	0											BRCA2	c.476-3C>Aintron5	0.5173
1	54	Han	Shandong	Shandong	9.92	7	3	2	4	3	0	1	3	4	60	8	49	2	2c	0	0	0	0	0	0	0	0	0
1	71	Han	Shandong	Shandong	14	9	3	2	3	3		1	4	3	38	17	41	36	3a	0	0														ERBB2(HER2)	exon26 c.3382G>A p.V1128I	0.4979
1	60	Han	Beijing	Beijing	5.6	12	6	0	3	3	0	1	4	3	52	31	50	23	2c	0	0	0	0	0	0	0	0	0							BRCA1	p.(E453A)(c.1358A>C)exon11	0.4407
1	64	Han	Hunan	Beijing	5.24	13	1	0	3	3		1							2a	0	0
1	66	Han	Anhui	Anhui	35.1	12	5		4	3		1	5	4	50	12	62	32	3a	0	0														FANCL	p.(D208N)(c.622G>A)exon8	0.5229
1	59	Han	Henan	Henan	50.57	13	6	0	4	3	0	1	5	4	0	0	0	0	2	0	0	0	0	0	1	0	0	1							CHEK2	exon11 c.1111C>T p.H371Y	0.4807
[truncated: 6 more columns]

## Sheet: germline
somatic_sequencing	age	ethinity	birthplace	resident_location	PSA_at_diagnosis	biopsy_cores	positive_cores	cores_with_tumor>50%	biopsy_Gleason_Score_1	biopsy_Gleason_Score_2	neoadjuvant_therapy	Surgery	Surgical_Gleason_Score_1	Surgical_Gleason_Score_2	Totol_piece_of_left_lobe	Piece_with_tumor_in_left_lobe	Totol_piece_of_right_lobe	Piece_with_tumor_in_right_lobe	T	N	M	T_post_neoadjuvant	N_post_neoadjuvant	M_post_neoadjuvant	adjuvant_radiotherapy	radical_radiotherapy	chemotherapy	adjuvant_hormonal_therapy	germline_mutation1		detail	homozygosity	germline_mutation2		detail	homozygosity	germline_VUS1	detail	homozygosity	germline_VUS2	detail	homozygosity	germline_VUS3	detail	homozygosity	germline_VUS4	detail	homozygosity
0	68	Han	Shanghai	Zhejiang	5.2	14	1	1	4	3		1	4	3			109	11	2a	0	0																BARD1	exon4 c.1298A>G p.H433R	0
0	76	Han	Beijing	Beijing	7.22	12	6	6	4	5
0	70	Han	Liaoning	Beijing	5				4	5		1	5	4	88	33	79	22	3b	0	0																NBN	exon5 c.505C>T p.R169C	0
1	57	Han	Shandong	Shandong	4.4				3	4		1	3	4	36	16	28	26	3a	0	0																ATR	exon40 c.6843T>C p.(A2281=)	0	RAD51C	exon4 c.635G>A p.R212H	0
1	59	Han	Shaanxi	Beijing	5.7	15	4	1	3	4		1	4	3	50	30	30	21	3a	0	0
0	62	Han	Inner Mongolia	Inner Mongolia	100	13	12		4	3		1	4	4					2c	0	0				1
0	64	Han	Shaanxi	Beijing	7.79	8	5	5	4	4		1	4	3	76	26	76	4	3a	0	0
1	63	Han	Beijing	Beijing	8	12	9	8	4	3		1	4	4	69	35	77	55	3b	0	0
1	57	Han	Beijing	Beijing	8.14	14	2	2	4	3		1	4	5	0	0	66	14	3b	0	0																BARD1	p.(N18K)(c.54C>G)exon1	0
0	72	Han	Heilongjiang	Hebei	18.15	13	3		4	3	3	1										2c	0	0
0	65	Han	Beijing	Beijing	11.2	20	13		4	3		1	4	3	36	9	46	38	3a	0	0																BRIP1	p.T282I (c.845C>T) exon7	0
1	62	Han	Beijing	Beijing	37.8	12	9		4	4	6	1			42	4	49	35				3a	0	0
0	74	Han	Shandong	Beijing	11.34	15	3	1	4	3		1	3	4	60	3	46	8	2c	0	0								NBN	LP	p.S638P(c.1912T>C) exon12	0
1	66	Han	Beijing	Beijing	10.77	14	11	9	3	4		1	3	4	40	21	40	28	3a	0	0
0	60	Han	Inner Mongolia	Inner Mongolia	7.2	14	8	4	4	3		1	4	3	63	33	57	37	3a	0	0
0	77	Han	Jiangxi	Sichuan	87.83	8	8	7	3	4		1							2	x	0
0	72	Han	Heilongjiang	Heilongjiang	23	12	2	0	5	4		1	4	5	132	7			2a	0	0																BRCA1	p.Q1096K(c.3286C>A)exon11	0	CDH1	p.I615F(c.1843A>T)exon12	0
0	55	Han	Henan	Beijing	234.5				5	4									2	1	1b					1		1									BRCA2	p.L798F(c.2392C>T)exon11	0	CHEK2	p.A480T(c.1438G>A)exon13	0	FANCA	p.A1434T(c.4300G>A)exon43	0
0	68	Han	Henan	Beijing	34.03	6	5		5	4									3a	0	0					1		1
0	62	Han	Liaoning	Liaoning	17	15	12		4	3		1	4	5	61	56	54	47	3b	0	0
1	72	Han	Hebei	Hebei	14.26	10	7	2	3	4		1	3	4	44	20	42	20	3a	0	0
1	57	Han	Beijing	Beijing	5.03	14	3	0	3	4		1	3	4	42	13	42	20	3a	0	0
0	66	Han	Jiangsu	Jiangsu	7.23	6	4	2	4	4	1	1			24	5	34	4	2b	0	0	2c	0	0													BRCA1	p.(V1838_L1839delinsM)(c.5512_5515delinsA)exon24	0
0	65	Han	Hebei	Hebei	11.94	13	5		3	4		1	3	4	60	14	60	27	3a	0	0				1
0	68	Han	Heilongjiang	Heilongjiang	3.8		2		4	4		1	3	4	42	19	46	12	2c	0	0																BRIP1	p.(E450=) （c.1350A>G）exon10	0	FANCA	（c.4167+7G>A）intron41	0
0	79	Han	Henan	Henan	105.4	12	11	8	5	5									2	0	1b					1		1									ATR	ATR exon19 c.3682A>G p.K1228E	0	PALB2	PALB2 exon4 c.892G>A p.V298I	0
1	60	Meng	Inner Mongolia	Inner Mongolia	9.8	14	4		4	3		1	4	3	44	17	56	3	3a	0	0
1	64	Han	Beijing	Beijing	17.9	13	2		4	4		1	4	3	51	21	76	56	3a	0	0
0	66	Han	Liaoning	Liaoning	22.7	12	7		4	5		1	3	4	48	38	46	17	3a	0	0				1												CDK12	p.H490N（c.1468C>A）exon2	0
1	64	Han	Shanxi	Shanxi	24.42	12	5	4	4	4		1	4	5	50	7	58	28	2c	0	0																FANCA	intron30 c.2981+4dup	0
0	82	Han	Zhejiang	Beijing	4.2				4	3		1	4	5	52	15			3a	0	0																CDH1	CDH1 exon10 c.1543A>G p.T515A	0
0	65	Han	Inner Mongolia	Inner Mongolia	100	10	4		4	5									4	1	x					1		1	BRCA2	P	p.(R2892Tfs*14)(c.8673_8674del)exon21	0					BRIP1	p.(I952V)(c.2854A>G)exon19	0	CHEK2	p.(H371Y)(c.1111C>T)exon11	0
0	69	Han	Shanxi	Shanxi	9.532	15	11	4	3	3		1	3	4	40	17	40	20	2c	0	0
0	61	Han	Fujian	Fujian	9.07	13	13		4	4		1	4	3	74	32	78	44	3b	0	0
0	68	Han	Hebei	Hebei	100	13	8	3	4	4									3b	1	1c					1		1
0	66	Han	Shandong	Shandong	14.9				4	3		1	4	4					3b	1	0				1			1
0	62	Han	Shanxi	Shanxi	179														4	1	1c						1	1
0	61	Han	Beijing	Beijing	47.16														4		0						1	1									CHEK2	CHEK2 exon11 c.1111C>T p.H371Y	0
0	61	Han	Hebei	Heilongjiang	13	12	0																														ATM	ATM exon10 c.1602T>G p.(P534=)	0
0	71	Han	Sichuan	Jiangsu	12.5				4	3		1	4	5	44	20	41	3	3a	0	0
0	60	Han	Beijing	Beijing	70.01	15	5	4	5	5									2	1	1c						1										BARD1	p.(G17=)(c.51G>C)exon1	0	FANCA	p.(S1212Y)(c.3635C>A)exon37	0
0	63	Han	Zhejiang	Zhejiang	7				3	3		1	3	3			88	3	2a	0	0
0	68	Han	Shandong	Shandong	12.76	12	4	0	4	4		1	4	5	34	4	40	20	4	0	0																RAD51B	p.L38F(c.112C>T)exon3	0
0	76	Han	Hebei	Hebei	9.91				4	4									2	0	0					1		1									BARD1	exon6 c.1479A>C p.Q493H	0	BRIP1	exon16 c.2324A>G p.N775S	0	CDH1	intron7 c.1009-6C>T	0
0	64	Han	Jiangsu	Jiangsu	188.5														2a	1	1					1	1	1
0	63	Han	Inner Mongolia	Inner Mongolia	21.81	16	10	5	4	5		1	4	4	44	36	40	16	3a	0	0				1			1									RAD51D	p.(I199N)(c.596T>A)exon7	0
1	68	Han	Beijing	Beijing	12.8	19	6		4	3		1	3	4	83	44	67	40	3a	0	0																ATR	exon37 c.6279A>G p.(L2093=)	0
1	43	Han	Jiangsu	Jiangsu	6.95							1	3	4					3a	0	0				1				BRCA2	P	exon18 c.8068_8069del p.V2690Ffs*2	0					ATR	exon37 c.6279A>G p.(L2093=)	0
0	66	Han	Liaoning	Liaoning	5.94	12	7	3	4	4									2	1	1c						1	1
0	69	Han	Hebei	Hebei	78.69	12	12	11	5	4									4	1	1c					1	1	1
0	49	Han	Hebei	Hebei	8	14	4	1	3	3		1	3	4	60	10	57	2	2c	0	0
0	67	Han	Hebei	Hebei	23.15	12	4		5	4		1	4	4	51	12	63	51	3b	0	0				1			1									BARD1	p.L261I （c.781C>A） exon4	0
1	69	Han	Beijing	Beijing	5.56	12	9		3	4		1	3	4	41	3	48	21	2c	0	0																FANCA	p.(S852=)(c.2556A>G)exon27	0
0	61	Han	Shanxi	Shanxi	10.5				5	5									4	1	1c																MRE11A	p.(D468=)(c.1404T>C)exon13	0
1	64	Han	Beijing	Beijing	9.75	14	4		3	4		1	3	4	43	4	40	22	2c	0	0																RAD54L	exon14 c.1413G>A p.(E471=)	0	RAD54L	exon19 c.2045G>A p.(R682Q)	0
0	85	Han	Hebei	Beijing	13.26	13	11	2	4	5									2c	0	0					1		1									BARD1	BARD1 exon4 c.556A>G p.S186G	0	BRCA1	BRCA1 exon11 c.3448C>T p.P1150S	0	BRCA2	BRCA2 exon11 c.3540G>C p.K1180N	0	RAD51C	exon4 c.635G>A p.R212H	0
0	66	Han	Beijing	Beijing	37.488	8	6	6	4	5									2c	0	0					1
0	71	Han	Beijing	Beijing	13.06	12	6	4	4	3		1	4	3	29	13	44	41	3a	0	0																AR	p.Q91_G92insQ(c.273_274insCAG)exon1	0
0	56	Han	Zhejiang	Zhejiang	9.35	12	6	3	3	4		1	4	3	20	16	20	6	3a	0	0																ATR	c.-5T>A 5'UTR	0	BRCA2	p.D1540E(c.4620C>G)exon11	0
0	58	Meng	Inner Mongolia	Inner Mongolia	90	10	3		4	5									3b	0	1b					1		1									ATM	p.(E2156K)(c.6466G>A)exon45	0
1	65	Han	Shandong	Shandong	5.98				3	4	1	1	3	4	46	17	62	15				2c	0	0					NBN	LP	exon5 c.562A>T p.K188*	0
0	67	Han	Beijing	Beijing	42.56	12	2		5	5	0.5	1	4	5	115	31	92	60	3a	0	0
0	68	Han	Shandong	Shandong	28				4	5									4	0	0					1		1									BRCA2	p.(V928I)(c.2782G>A)exon11	0
0	72	Han	Zhejiang	Beijing	104	30	29		4	5									4	1	1b					1		1
0	60	Han	Beijing	Beijing	30.74	6	6	3	4	5																1		1									ATR	p.(A614S)(c.1840G>T)exon8	0
0	62	Han	Shandong	Shandong	16	18	5	3	4	4	1	1	4	4	79	28	65	3	2c	0	0	3b	0	0	1			1									RAD54L	exon7 c.461G>A p.R154Q	0	FANCL	exon8 c.622G>A p.D208N	0
1	55	Han	Shandong	Shandong	26.63	12	10	10	5	4	1	1	4	5	42	36	47	36	2c	0	0	3b	0	0	0	0	0	0									FANCA	c.2981+4dup intron30	0
0	69	Han	Hebei	Hebei	64.89	12	7	2	4	5		1	4	5	72	69	36	29	3b	0	0				1			1									BARD1	c.1568+8G>Cintron6	0
1	72	Han	Beijing	Beijing	7.54	14	5	2	4	3		1	4	3	65	2	50	12	2c	0	0
0	68	Han	Tianjin	Tianjin	70.11	6	6	6	5	4		1	4	5	52	46	64	64	3b	0	0				1			1
1	53	Han	Hebei	Hebei	8.56	24	20	0	5	5	0	1	3	5	42	25	40	31	3a	0	0	0	0	0	0	0	0	0									ATR	p.(T1563A)(c.4687A>G)exon27	0
0	64	Han	Yunnna	Yunnna					4	5									4	1	1c					1		1									FANCA	c.2981+4dup intron30	0
0	63	Han	Hebei	Hebei	28.97	14	6	4	4	5		1	4	5	68	49	60	14	3b	0	0				1												ESR1	exon9 c.1623G>A p.(L541=)	0
1	71	Han	Shandong	Shandong	14.4	14	3	2	3	4		1	4	5	46	23	46	25	3a	0	0																HDAC2	exon13 c.1412G>C p.S471T	0
1	61	Han	Beijing	Beijing	14	6	6	6	3	4	3	1	3	4	38	18	61	33	3a	0	0	2c	0	0	0	0	0	0
0	62	Han	Beijing	Beijing	19.33	12	3	0	4	4		1	4	3	37	19	37	9	3b	0	0																BRCA1	intron12 c.4185+10G>A	0	CHEK2	exon14 c.1513T>A p.S505T	0
0	65	Han	Hebei	Hebei	16.54						1	1	3	3														1									ATR	exon37 c.6279A>G p.(L2093=)	0
0	69	Han	Beijing	Beijing	4.08	12	10	1	3	3		1	3	4	51	10	49	4	2c	0	0																AR	p.A412G(c.1235C>G)exon1	1	FANCA	p.(S705=)(c.2115C>T)exon23	0	FANCA	p.L112V(c.334C>G)exon4	0
0	82	Han	Jiangsu	Beijing	64.99	13	1	0	5	4									2a	0	0					1		1									BRCA2	exon23 c.9116C>T p.P3039L	0	BRCA2	exon11 c.5190T>C p.(N1730=)	0
0	59	Han	Hebei	Hebei	457				4	5									4	1	1b					1	1	1
0	64	Han	Inner Mongolia	Inner Mongolia	1.67	12	4	4	4	5	1	1	4	5	54	3	68	48	3b	0	0				1		1	1
1	62	Han	Beijing	Beijing	39.98	14	7	0	4	4	5	1			34	11	30	4	3a	0	0	3a	0	0													FANCA	p.(L762=)(c.2286C>T)exon25	0	RAD51C	p.(R212H)(c.635G>A)exon4	0
0	62	Han	Hebei	Hebei	68.89	14	14	12	4	5									4	0	1b						1	1									PALB2	p.(L939=)(c.2815T>C)exon8	0
0	60	Han	Beijing	Beijing	11.7	7	5	3	3	4		1	4	5	50	14	48	29	3b	0	0																ERBB2(HER2)	p.A466V(c.1397C>T)exon12	0
1	73	Han	Beijing	Beijing	17.2	14	4	1	3	4		1	3	4	47	23	51	27	2c	0	0
0	63	Han	Shanxi	Shanxi	166.9	12	8	5	4	5									4	x	0					1	1	1
1	72	Han	Liaoning	Liaoning	9.93	13	7		4	3		1	4	5	83	4	80	15	2c	0	0																ATM	exon45 c.6503C>T p.S2168L	0	ERBB2(HER2)	exon27 c.3741G>A p.(E1247=)	0
1	76	Han	Jiangxi	Jiangxi	14.59	0	0	0	3	3	0	1	4	3	64	48	62	34	3b	0	0	0	0	0	0	0	0	0									FANCL	p.(D316=)(c.948C>T)exon12	0
0	64	Han	Henan	Henan					5	4									3b	0	1b					1		1
1	53	Han	Hebei	Hebei	13.77		3	3	4	3		1	4	3	44	11	52	19	3a	0	0
0	78	Han	Heilongjiang	Heilongjiang	68.7				4	5									2	1	0					1		1									CHEK2	c.908+8_908+10delGTAintron8	0
1	52	Han	Hebei	Beijing	9.61	14	6	3	3	4		1	3	4	44	17	38	0	3a	0	0																CHEK2	CHEK2 exon11 c.1111C>T p.H371Y	0
0	70	Han	Hebei	Hebei	22	12	6	6	4	4		1	4	5	99	14	127	81	3b	0	0							1
1	63	Han	Jilin	Beijing	9.9	12	4	0	3	4		1	4	3	62	13	62	14	2c	0	0																ATM	exon9 c.1227T>C p.(L409=)	0	FANCL	intron12 c.1021-3C>T	0
1	69	Han	Liaoning	Liaoning	100	0	0	0	2	2	4	1	4	4	44	34	50	46	2c	1	0	3b	0	0	1	0	0	1									CDK12	exon10 c.2894A>G p.K965R	0	FANCL	intron2 c.155+7T>C	0
0	61	Han	Beijing	Beijing	944.3	12	10	7	5	5									3b	1	1b						1	1
0	74	Han	Beijing	Beijing	19.1	12	6	6	4	5									2b	0	1b					1	1	1
0	64	Han	Beijing	Beijing	12.99	13	7	6	4	3		1	3	4	68	11	72	14	3a	0	0																FANCA	p.E630V (c.1889A>T) exon21	0
1	79	Han	Hebei	Hebei	127	14	10	0	4	5	0	0	0	0	0	0	0	0	4	0	1b	0	0	0	0	1	0	1
0	63	Han	Henan	Beijing	99.68	13	13	12	5	4									3a	1	1b					1	1	1
0	66	Han	Beijing	Beijing	＞100				5	4									3b	1	1						1	1									BRCA2	exon10 c.1676A>G p.D559G	0	ESR1	exon9 c.1623G>A p.(L541=)	0
0	74	Han	Shanxi	Shanxi	13	12	9	3	4	5		1	5	4	44	27	52	26	3b	0	0																NBN	NBN exon5 c.505C>T p.R169C	0
0	75	Han	Beijing	Beijing	24.85	12	9		3	4		1	3	4	64	49	68	62	3a	0	0
0	74	Han	Tianjin	Beijing	60	15	10	4	4	4	8	1	4	4	47	25	42	14	4	1	0	3b	0	0													BRCA2	BRCA2 exon10 c.1760C>G p.T587R	0	MRE11A	MRE11 exon9 c.954A>G p.(P318=)	0
0	74	Han	Hebei	Hebei	161.4	7	5	3	4	5									3b	1	1b
1	68	Han	Jiangsu	Beijing	20.9	7	7					1	4	4	51	50	42	34	3b	0	0
0	71	Han	Beijing	Beijing	8.36	17	7	3	3	4		1	4	3	36	5	36	15	3a	0	0																BRCA2	exon25 c.9472A>G p.(T3158A)	0
1	68	Han	Beijing	Beijing	10.83	12	2	2	3	4		1	3	4	100	15	88	9	2c	0	0
0	69	Han	Shandong	Shandong	185.2	13	8	5	5	4									4	1	1						1	1									RAD54L	p.G257V (c.770G>T)exon9	0
0	68	Xibo	Liaoning	Liaoning	167.6	14	14	13	4	5									3b	1	1b						1	1									CDK12	(c.1047-2A>G) intron1	0
0	85	Han	Jiangsu	Jiangsu	11.39	24	17	9	4	5									4	0	0					1		1									CDK12	exon13 c.3720G>A p.(G1240=)	0
0	66	Han	Henan	Henan	13.1	12	12		3	4	3	1			29	8	32	2	2b	0	0	2c	0	0
0	56	Han	Inner Mongolia	Inner Mongolia	100				4	4	6	1	5	4	100	72	78	10	3b	1	0	3b	0	0													FANCA	FANCA exon35 c.3421G>A p.A1141T	0
0	74	Han	Shanxi	Beijing	75.89	8	7		4	5	3	1	4	5					2c	1	1b	2c	0	0	1												RAD51C	exon4 c.635G>A p.R212H	0
0	51	Han	Liaoning	Liaoning	9.94	12	2	0	3	4		1	3	3	44	12	52	0	2a	0	0
0	63	Han	Shanxi	Shanxi	44	14	12	7	5	4									2c	0	0					1		1	NBN	LP	exon12 c.1912T>C p.S638P	0
1	65	Han	Beijing	Beijing	5.2	14	3	1	3	3		1	3	4	72	31	60	10	2c	0	0
1	68	Han	Beijing	Beijing	6.6	14	5		3	4		1	3	4	72	12	71	6	2c	0	0								BRIP1	LP	exon8 c.1066C>T p.R356*	0					RAD54L	exon18 c.1908C>A p.S636R	0
0	80	Han	Shanxi	Shanxi	29	11	10		4	5									3b	0	1b					1		1									BRCA2	(c.681+3A>G)intron8	0
1	57	Han	Hebei	Hebei	5.28	15	6	4	3	5		1	3	4	51	29	57	3	3a	0	0				1												ATM	ATM exon4 c.275A>C p.K92T	0	STK11	STK11 intron3 c.465-5C>T p.?	0
0	63	Han	Beijing	Beijing	1657	16	11	7	4	5									3b	x	1b						1	1
1	61	Han	Beijing	Beijing		13	13	10	5	5									3a	1	1b						1
0	56	Han	Beijing	Beijing	144				4	4									4	1	1c					1		1									ATM	p.(L439=)(c.1317A>G)exon10	0
1	58	Han	Hebei	Hebei	6.13	8	4	4	4	3		1	4	3	42	21	58	4	3a	0	0
0	59	Han	Inner Mongolia	Inner Mongolia	90	13	8		4	3	3	1	4	5	33	31	45	27	3b	1	0	3b	0	0													BRCA2	p.I1086V (c.3256A>G) exon11	0
0	61	Han	Shandong	Shandong	18	14	9	6	4	3		1	4	3	79	16	89	34	3a	0	0																CDK12	p.T1369N(c.4106C>A)exon14	0
0	57	Han	Hebei	Hebei	19.36				3	3		1	5	4	64	21	0	0	3a	0	0				1
0	54	Han	Hebei	Hebei	42.18	6	6	0	4	3									4	1	1b
1	67	Han	Jilin	Jilin	31.65	13	5		4	3		1	4	3	52	30	46	27	3a	0	0
0	58	Man	Inner Mongolia	Inner Mongolia	12.07	12	9	6	3	4		1	4	3	32	23	41	37	3b	0	0				1
1	73	Han	Hebei	Hebei	34	8	8	2	5	5	12	1	5	4	38	12	48	17	3b	0	0	3b	0	0	0	1	0	0									CHEK2	exon4 c.538C>T p.R180C	0
0	72	Han	Jiangxi	Jiangxi	60.53	14	3		3	4		1	4	5	56	2	56	35	2c	0	0
0	77	Han	Beijing	Beijing	7.69	13	9		4	5		1	4	5	48	28	54	40	3b	0	0																BRIP1	p.G481D (c.1442G>A)exon10	0
0	76	Han	Beijing	Beijing	100	6	3	2	4	5									3a	1	1b						1	1									BRCA2	BRCA2 exon11 c.3904A>G p.T1302A	0	MRE11A	MRE11 exon4 c.310A>T p.S104C	0
0	68	Han	Beijing	Beijing	113	13	12	11	4	3									3a	0	0					1		1	BRCA2	P	p.N2135Kfs*3 (c.6405_6409delCTTAA) exon11	0
0	69	Han	Beijing	Beijing	11.102	12	8	5	4	5		1	4	5	58	18	64	38	3b	0	0
0	59	Han	Hebei	Hebei	91.7				3	4									3b	1	0					1		1
0	71	Han	Henan	Henan	20.29	14	9	7	4	3									2b	1	1b
0	65	Han	Hebei	Hebei	40.6				4	5	5	1	5	4					2b	0	0	2b	0	0	1			1									AR	p.(L56_L57delinsQQ)(c.167_170delinsAGCA)exon1	0	CHEK2	p.(E173Q)(c.517G>C)exon4	0
0	45	Han	Hunan	Beijing	5.74	12	0
0	69	Han	Beijing	Beijing	5.982	14	6	5	4	3		1	3	4	43	17	52	7	3a	0	0
1	58	Han	Jiangsu	Jiangsu	23.56	6	4	3	4	5	0	1	3	4	56	54	42	20	3a	0	0	0	0	0	0	0	0	0
0	58	Han	Jiangsu	Jiangsu	＞100	13	7		3	5	6	1										2c	0	0
0	64	Han	Beijing	Beijing	5.41				5	5		1	4	3	56	3	52	12	2c	0	0
0	58	Han	Hebei	Hebei	9.01	6	4	3	4	4		1	4	4	49	38	54	13	3a	0	0																CDK12	exon1 c.656G>T p.R219I	0	FANCA	exon6 c.559G>A p.V187I	0
0	68	Han	Beijing	Beijing	10.07	4	3	1	3	4		1	4	3	27	9	27	12	3a	0	0																BRCA2	p.V208G (c.623T>G) exon7	0
0	68	Han	Shandong	Shandong	146.5														4		1c							1
0	67	Han	Liaoning	Liaoning	97.5	12	12		4	5																1		1									NBN	p.V172A(c.515T>C)exon5	0
0	71	Han	Hebei	Hebei	123	12	12		4	4	4	1	4	5	46	10	44	5	3b	1	1b	3b	1	1b			1	1
0	66	Han	Beijing	Beijing	172	13	4	2	3	4	10	1	0	0	0	0	0	0	3b	0	0	3b	0	0
0	60	Han	Beijing	Beijing	208	13	13	10	4	5									4	1	1a					1		1									BRCA2	exon11 c.2186T>C p.(I729T)	0	MRE11A	exon15 c.1578C>G p.(A526=)	0
0	57	Han	Henan	Henan	36.68	13	12	6	3	5		1	4	5	98	95	112	105	4	0	0				1			1									CHEK2	p.H371Y (c.1111C>T) exon11	0
0	71	Han	Xinjiang	Xinjiang	21.64	14	9	4	3	4		1	4	3	74	13	60	22	2c	0	0																STK11	p.(A205=) (c.615G>A) exon5	0
0	52	Han	Xinjiang	Xinjiang	10	13	3	0	3	3		1	3	4	53	12	62	24	3a	0	0				1												NBN	NBN exon1 c.32C>A p.A11E	0
0	54	Han	Shanxi	Beijing	12.01	14	11		3	4		1	4	5					2c	0	0				1			1
0	55	Han	Beijing	Beijing	10.3	12	6	3	3	4		1	4	3	54	39	58	26	3b	0	0
1	72	Han	Beijing	Beijing	70.5	12	8		4	3		1	4	3	54	48	46	18	3b	0	0
1	63	Han	Beijing	Beijing	8.07	4	3	2	3	4		1	3	4	52	1	54	6	2c	0	0
0	53	Han	Shandong	Shandong	8.21	12	3	2	3	4		1	3	4	54	5	46	15	2c	0	0
1	57	Han	Beijing	Beijing	28.79	14	2	1	3	4	0	1	4	3	60	29	54	14	3a	0	0	0	0	0	0	0	0	0
0	56	Han	Jilin	Jilin	11.44				4	5		1	5	4					3b	1	0																CHEK2	CHEK2 exon6 c.755G>A p.S252N	0
0	55	Han	Liaoning	Beijing	15.5	14	8		4	5		1	4	5	46	22	54	45	3a	1									BRCA2	P	exon25 c.9382C>T p.R3128*	0
0	73	Han	Beijing	Beijing	6.15	13	3	0	3	3		1	3	4	76	2	74	8	2c	0	0																FANCA	p.I111T(c.332T>C) exon4	0
1	58	Han	Beijing	Beijing	15	8	3	2	4	3		1	4	3	52	15	64	36	2c	0	0
0	78	Han	Beijing	Beijing	44.57	6	6	5	4	5									3b	x	1b
0	62	Han	Beijing	Beijing	20.11	14	6	3	4	3		1	4	3	56	31	54	12	2c	0	0
1	70	Han	Jilin	Beijing	21.715	15	3		4	3		1	4	3	127	18	79	6	3a	0	0
0	62	Han	Zhejiang	Zhejiang	40.31	15	12		4	4		1	5	4	51	42	46	25	3b	1	0
0	77	Han	Jiangsu	Jiangsu	42.17				4	4									4	0	1b					1		1									CDH1	(c.2139_2140delinsGA)exon13 p.(I713_L714delinsMI)	0
0	67	Han	Hebei	Hebei	65.71	13	12		4	5									3b	0	0					1		1									BRIP1	exon2 c.1A>G p.M1?	0
0	73	Han	Beijing	Beijing	25.81	6	5	3	4	5		1	4	5	109	43	134	60	3a	1	0																STK11	p.(F204=)(c.612C>T) exon5	0
1	61	Han	Beijing	Beijing	6.2	12	1		3	4		1	4	3	39	12	41	7	3a	0	0
0	83	Han	Hebei	Hebei								1	4	5					4	0	0					1											MRE11A	p.(S586=)(c.1758G>A)exon15	0	TP53	p.G374S(c.1120G>A)exon11	0
0	77	Han	Henan	Henan							X	1										3b	0	0	1			1									ATM	ATM exon32 c.4858C>G p.Q1620E	0	BRCA1	BRCA1 exon11 c.3435T>C p.(V1145=)	0	BRCA1	BRCA1 exon15 c.4521G>A p.(R1507=)	0
0	59	Han	Beijing	Beijing	9.68	13	4		3	3		1	4	3	42	7	38	18	3a	0	0																PALB2	exon5 c.2329G>A p.D777N	0
1	53	Han	Shanxi	Shanxi	12	14	7	2	3	4		1	4	5	43	25	44	26	3a	0	0																FANCL	exon7 c.528C>G p.(S176=)	0	TP53	exon5 c.408A>G p.(Q136=)	0
0	67	Han	Tianjin	Inner Mongolia	87.65	13	13	10	4	5	4	1	5	4	101	11	82	16	3b	1	0	3b	1	0	1			1
1	65	Han	Guangdong	Beijing	15.7	14	13	7	4	5		1	5	4	64	44	64	37	3b	0	0																RAD54L	intron18 c.2034-7_2034-6del	0
1	71	Han	Zhejiang	Zhejiang	8.5	12	4		3	4		1	3	4	46	9	42	24	2c	0	0																ATM	exon52 c.7739G>A p.R2580K	0	MRE11A	exon3 c.37T>C p.F13L	0
0	67	Han	Hebei	Hebei					3	3		1	3	4	60	9	60	8	2c	0	0																BRCA2	p.A624V (c.1871C>T) exon10	0
0	75	Han	Beijing	Beijing	143	8	5	3	4	4									4	1	0					1		1
1	65	Han	Heilongjiang	Heilongjiang	15.28	14	7	5	3	4		1	3	4	84	39	0	0	2a	0	0																FANCA	p.(E630V)(c.1889A>T)exon21	0
0	72	Han	Hebei	Beijing	12	14	4	0	3	4		1	3	4	60	3	51	11	2c	0	0																ATM	exon62 c.8921C>T p.P2974L	0
0	58	Han	Hebei	Beijing	10.51	12	6		4	5		1	4	4	56	30	52	3	2c	0	0																FANCA	p.R1409W (c.4225C>T) exon42	0
0	65	Han	Shanxi	Shanxi	31.94	6	6	6	4	5	2	1	5	4	66	66	55	54	2b	0	0	3b	1	0	1		1	1									RAD51D	exon7 c.596T>A p.I199N	0
0	58	Han	Ningxia	Ningxia	19.25	10	3		4	5	1.5	1	4	5	38	14	41	0				3b	0	0	1				BRCA2	P	exon2 c.36_37insT p.E13*	0
0	67	Han	Inner Mongolia	Inner Mongolia	49.21	6	6	5	5	5									3b	1	0					1		1	BRCA2	LP	p.(P3039=)(c.9117G>A)exon23	0
1	64	Han	Inner Mongolia	Inner Mongolia	18.25	12	2		4	5		1	4	5	45	15	52	38	3b	0	0																ATM	exon18 c.2720G>T p.C907F	0	RAD51B	exon3 c.105A>C p.(P35=)	0
1	76	Han	Shaanxi	Shanxi	4.34	13	3		3	3	1	1	0	0	75	5	76	2	2b	0	0	2c	0	0													RAD51D	p.(A181V)(c.542C>T)exon6	0	STK11	p.(A389=)(c.1167C>T)exon9	0
0	60	Han	Shandong	Shandong	43.86								4	5					3b	1	0				1			1
0	63	Han	Beijing	Beijing	23.86	14	5	2	3	4		1	4	3	72	31	62	11	3a	0	0																ATM	p.A84S(c.250G>T) exon4	0
0	59	Han	Beijing	Beijing	53.64				4	4	3	1	5	5					3a	0	0	3a	0	0	1		1	1
1	69	Han	Shandong	Shandong	11.25	14	9	4	3	4		1	4	5	58	14	58	36	3b	0	0																ATM	exon4 c.275A>C p.K92T	0	RAD51B	exon5 c.404A>G p.E135G	0
0	57	Han	Shandong	Shandong	5.39	18	10	5	4	5		1	4	4	62	48	58	37	3b	0	0				1			1
0	57	Han	Beijing	Beijing	4.986	14	2	1	4	3		1	4	3	88	1	70	11	2c	0	0
1	68	Han	Henan	Henan	18.51	16	10	3	3	5	4	1	0	0	37	42	40	26	2	x	0	3a	0	0	0	0	0	0									ATR	exon27 c.4782C>T p.(H1594=)	0	RAD51B	intron2 c.85-9T>C	0
1	64	Han	Shanxi	Shanxi	11.42	15	4	1	3	4		1	4	3	60	17	0	0	3a	0	0
1	72	Han	Anhui	Anhui	44	13	3	1	4	3		1	3	5	59	25	55	14	3a	0	0
0	72	Han	Shandong	Shandong	9.02	12	1		4	4		1	4	3	104	8	117	15	2c	0	0
1	58	Han	Beijing	Beijing	26	7	6	5	4	5		1	4	5	84	44	72	30	3b	0	0
0	49	Han	Hebei	Hebei	6.1	17	5	5	4	3		1	4	3	50	42	47	12	3b	1	0				1
0	68	Han	Beijing	Beijing	15	6	6	6	4	4	12	1	5	4					4	1	0	4	0	0			1
0	63	Han	Hubei	Beijing	8.787	14	4	2	3	4		1	4	5	58	15	0	0	2a	0	0																ATM	p.(R2691C)(c.8071C>T)exon55	0
1	71	Han	Beijing	Beijing	16.28	12	5	3	4	3		1	3	4	48	37	46	25	3b	0	0																FANCA	exon30 c.2944A>G p.T982A	0	ERBB2(HER2)	exon12 c.1459C>T p.R487W	0
0	72	Han	Beijing	Beijing	23.35	12	1		3	3		1	3	2	195	6	264	4	2c	0	0																ATM	ATM exon61 c.8842A>G p.I2948V	0	BRIP1	BRIP1 exon20 c.3516A>G p.(E1172=)	0
0	77	Han	Hebei	Hebei	38.68				3	4		1	4	4					3b	0	0				1			1
0	65	Han	Shandong	Shandong		13	6		4	3			5	3					4	0	0				1			1									STK11	（c.-4C>T）5'UTR	0
0	66	Han	Anhui	Anhui	30.38	15	4	2	5	4		1	5	4	20	5	20	1	3b	0	0
0	71	Han	Beijing	Beijing		6	4	3	5	4											1b						1	1									ATR	ATR exon6 c.1394C>A p.A465E	0
0	71	Han	Liaoning	Liaoning	225.3	6	6	2	4	5									4	1	1b					1	1	1
1	67	Han	Shandong	Shandong	28.42				4	4	1	1	4	5	40	24	39	27				3b	0	0													NBN	exon10 c.1313G>A p.S438N	0
1	69	Han	Beijing	Beijing	6.7	14	4		3	4		1	4	3	48	15	50	13	3b	0	0																FANCA	exon4 c.356C>G p.S119C	0
0	69	Han	Henan	Henan	37.535	6	6		4	5									4	0	1b					1		1									BRCA1	BRCA1 exon11 c.2347A>G p.I783V	0	BRIP1	未检测到致病性或疑似致病性突变	0
1	55	Han	Shandong	Shandong	9.13	10	1	0	3	4	0	1	4	3	34	2	33	25	3a	0	0	0	0	0	0	0	0	0									BRIP1	p.(A551E)(c.1652C>A)exon12	0
0	65	Han	Hunan	Hunan	100	7	2	3	4	5									4	0	0					1		1
0	72	Han	Jiangsu	Beijing	7.78	14	5	5	4	3		1	3	4	88	20	90	14	3b	0	0
0	67	Han	Heilongjiang	Heilongjiang	191.5															1	1c						1	1
1	67	Han	Beijing	Beijing	29.93	12	12	12	3	4		1	4	3	48	31	44	43	3b	1																	BARD1	exon11 c.2109C>T p.(L703=)	0
1	70	Han	Shandong	Shandong	40.33	13	1	0	3	3		1	3	4	0	0	70	18	2a	0	0
1	78	Han	Shandong	Shandong	46.6	14	9		4	5	3	1	4	3					2c	0	0	2c	0	0													ATR	exon16 c.3245G>A p.(R1082H)	0	CDK12	exon2 c.1737C>T p.(S579=)	0
0	65	Han	Beijing	Beijing	1297	6	6	4	5	4									3b	1	1b						1	1
0	71	Han	Shandong	Shandong	9.89	14	11	9	4	5									4	1	0					1		1	PALB2	LP	p.L199Ffs*2(c.595delC)exon4	0					FANCA	p.R388G(c.1162A>G)exon13	0	RAD54L	c.1169+5T>G(intron11)	0
1	61	Han	Beijing	Beijing	4.5	14	6	1	4	5		1	3	4	74	15	69	9	2c	0	0
1	62	Han	Beijing	Beijing	25.2	8	5	4	4	3		1	4	3	70	38	62	55	3a	0	0
0	70	Han	Beijing	Beijing	3.95	15	2	0	3	3		1	3	4	84	13	92	7	3a	0	0
1	72	Han	Beijing	Beijing	10.97	14	2	2	3	4	0	1	3	5	38	23	37	10	2c	0	0	0	0	0	0	0	0	0									FANCA	p.(P1411L)(c.4232C>T)exon42	0
0	70	Han	Shanxi	Shanxi	15.93	12	10	5	4	3		1	3	4	46	35	48	28	2c	0	0																AR	p.R630Q (c.1889G>A) exon4	1	RAD51D	p.D144H (c.430G>C) exon6	0
0	76	Han	Heilongjiang	Heilongjiang															4	1	1c						1	1									MRE11A	c.544+5G>Tintron6	0
0	72	Han	Beijing	Beijing	299.7	12	10	4	5	4											1b
1	65	Han	Hebei	Hebei	5.9	12	3	0	3	3		1	3	4	75	22	64	24	2c	0	0																RAD51D	c.-6G>Cexon1	0
0	73	Han	Hubei	Hubei	19.3				4	3									2c	0	1b
0	70	Han	Hebei	Hebei	74.58	13	11				3	1	4	5					3b	1	1b	3b	1	1b	1
0	65	Han	Beijing	Beijing	10.31	12	3	0	3	4		1	3	4	46	20	46	18	2c	0	0
0	65	Han	Hebei	Hebei	403.1				4	4									2	1	1b					1		1									NBN	p.(G136R)(c.406G>A)exon4	0
1	72	Han	Jiangsu	Jiangsu	50.32	13	11	0	5	4	9	1	5	4	32	22	38	35	3b	1	0	3b	1	0	0	0	0	0									BRCA1	p.(P115L)(c.344C>T)exon7	0
0	76	Han	Beijing	Beijing	4.75	16	9	5	3	4		1	3	4	49	22	57	23	2c	0	0
1	65	Han	Hebei	Hebei	19.6	8	5	3	3	4		1	3	4	54	10	72	49	3a	0	0																BRCA2	p.(D1864N)(c.5590G>A)exon11	0
0	74	Han	Hunan	Hunan	15.61	14	6	4	3	4		1	4	5	58	41	50	16	3a	0	0
0	69	Han	Beijing	Beijing	8.27	15	2	0	3	3		1	3	4	70	23	65	21	2c	0	0
0	64	Han	Shanxi	Shanxi	9.08	15	3	1	3	4		1	4	3	50	3	42	8	2c	0	0																FANCA	p.C1159S (c.3476G>C) exon35	0
1	65	Han	Beijing	Beijing	4.5	12	5	0	3	4		1	3	4	56	8	51	8	2c	0																	BARD1	p.(M584T)(c.1751T>C)exon8	0
0	57	Han	Shaanxi	Beijing	2.42	6	3		3	3		1	3	4	34	8			2b	0	0				1
0	67	Han	Beijing	Beijing	9	14	6	3	5	4		1	4	5	0	0	46	30	3a	0	0
0	71	Han	Inner Mongolia	Inner Mongolia	136.5	15	13		5	5										0	0					1		1
0	55	Han	Ningxia	Ningxia	9.55	10	4	3	3	4									2							1		1									ATR	exon46 c.7740T>A p.(T2580=)	0
0	62	Han	Hebei	Hebei	9.005							1	5	4											1			1
0	66	Han	Hebei	Hebei	56.41	6	6	6	5	5									3b	0	0					1		1
0	66	Han	Shandong	Beijing	143.59	8	7	6	4	5									3b	1	0						1	1
0	43	Han	Beijing	Beijing	16.67	10	4	1	4	4		1	4	4	75	3	65	25	2c	0	0
0	69	Han	Beijing	Beijing	10.86	14	1		4	4		1	4	5	50	17	49	20	3b	0	0
0	51	Han	Beijing	Beijing	7.49	14	1		3	3	2	1	3	3	0	0	4	52	2a	0	1b?	2a	0	0													ATR	p.(R336=)( c.1008G>A)exon4	0
0	71	Han	Henan	Henan	16.49	12	6	6	4	5									3b	1	0					1		1									ATM	p.Y2817C (c.8450A>G)exon58	0	BRCA1	p.N909I (c.2726A>T) exon11	0	BRCA2	c.6938-25_6938-19del7 (intron12)	0	ERBB2(HER2)	p.(A355=) (c.1065A>G) exon9	0
1	58	Han	Liaoning	Liaoning	23	10	3		3	4		1	3	4	56	40	54	30	3b	0	0
0	68	Han	Beijing	Beijing	30	10	9		5	4	2	1	4	5	42	34	40	19				3b	0	0													AR	p.A403V（c.1208C>T）exon1	1	ATM	p.(Q2809=)（c.8427A>G）exon58	0	NBN	p.(I35=)（c.105T>A）exon2	0
1	79	Han	Beijing	Beijing	8.59	14	3	2	4	3	0	1	4	5	49	12	52	23	3b	0	0	0	0	0	0	0	0	0									CHEK2	p.(H371Y)(c.1111C>T)exon11	0
1	81	Han	Beijing	Beijing	32.6	12	6		4	3		1	4	3	50	7	57	24	3a	0	0																FANCL	p.(L273F)(c.819G>C)exon10	0
0	65	Han	Beijing	Beijing	36.66	13	0					1	4	5	42	30	52	43	3a	0	0						1										ATM	ATM exon58 c.8494C>T p.R2832C	0
0	50	Han	Heilongjiang	Heilongjiang	4.38	16	4		3	4		1	4	3	42	14	38	6	3a	0	0
0	51	Han	Anhui	Anhui		10	8		5	4		1	5	4					4	1	0				1			1
0	70	Han	Hunan	Hunan	77.8		4		4	5											1c							1									CHEK2	p.L396V (c.1186C>G) exon11	0
0	62	Han	Beijing	Beijing	100	13	11		5	4		1							4	1	1b				1		1	1
1	70	Hui	Beijing	Beijing	7.79	12	2	0	4	3	1	1			26	1	27	4	0	0	0	2c	0	0													ATM	exon10 c.1511A>G p.N504S	0	NBN	exon5 c.505C>T p.R169C	0
0	63	Han	Hebei	Hebei	230.1				4	4		1	5	4					4	1	0				1		1	1
0	70	Han	Beijing	Beijing	11.2	18	16	4	4	3		1	4	3	58	32	57	42	3a	0	0																BRCA1	exon11 c.2726A>T p.N909I	0
0	63	Han	Beijing	Beijing	11.83	13	9	7	4	3		1	4	5	48	6	50	30	3b	0	0																FANCA	p.S119C(c.356C>G)exon4	0	RAD51D	p.I199N(c.596T>A)exon7	0
0	66	Han	Hebei	Beijing	103				4	4									2	0	1b					1	1	1
0	56	Han	Shanxi	Shanxi	4.81	15	0
0	80	Han	Yunnna	Yunnna	60				4	5									4	0	1							1
0	75	Han	Beijing	Beijing	7.25	14	6		3	4		1	3	4	54	41	56	25	2c	0	0																FANCA	p.S626C (c.1877C>G)exon21	0	FANCL	p.S301A (c.901T>G) exon11	0
1	70	Han	Liaoning	Liaoning	33.407	12	5	4	4	5	0	1	5	4	55	35	50	17	3a	1	0	0	0	0	0	0	0	0									ATM	exon46 c.6680G>A p.R2227H	0
1	71	Han	Liaoning	Liaoning	45.05	8	5	5	4	4	0	1	4	3	48	8	55	36	3b	0	0	0	0	0	0	0	0	0
0	72	Han	Hebei	Hebei	100				5	4	2	1	4	3					3b	0	0	3b	0	0	1			1
0	79	Han	Beijing	Beijing	15.1	12	10	6	5	4									3b	0	0																BRCA2	exon16 c.7648A>G p.I2550V	0
0	44	Han	Hebei	Hebei	10	12	7	6	3	4	5	1	3	4	41	28	38	13	2	x	0	3b	0	0	1			1									BRIP1	p.(H928R)(c.2783A>G)exon19	0
0	69	Han	Henan	Henan	35.48	12	11	7	4	5		1	4	5	72	70	80	78	3b	0	0																CDK12	p.L665S (c.1994T>C) exon3	0
1	74	Han	Beijing	Beijing	21.7	3	4		12	7		1	4	3	48	1	47	27	3b	0	0																CDH1	exon3 c.268C>T p.R90W	0
0	56	Han	Beijing	Beijing	200	6	6	5	4	4									4	1	1b						1	1									MRE11A	p.(L473S)(c.1418T>C)exon13	0
0	63	Han	Sichuan	Sichuan	1600	6	6	0	4	5									4	0	1c						1										ATR	exon37 c.6279A>G p.(L2093=)	0
0	52	Han	Liaoning	Liaoning	5.93	10	3	0	4	3		1	3	4	44	3	45	12	2c	0	0																ATM	p.K2749I (c.8246A>T) exon56	0
0	64	Han	Shandong	Shandong	9.92				5	4		1	4	5					4	0	0																BARD1	p.N18K (c.54C>G) exon1	0
0	77	Han	Beijing	Beijing																	1c					1	1	1
0	66	Han	Beijing	Beijing	12.71	12	10	7	4	3		1	5	4	89	68	92	75	3a	0	0																FANCA	FANCA exon11 c.911G>C p.G304A	0
0	64	Han	Inner Mongolia	Inner Mongolia	16.01	15	8		3	3		1	3	4	36	17	40	3	3a	0	0																ATM	p.(D2137=)(c.6411C>T) exon44	0	BRCA1	c.441+13_441+15delGTT intron7	0	FANCA	c.2981+4_2981+5insA intron30	0
0	70	Han	Shanxi	Shanxi	81.7	10	8	3	5	4									4	1	1b							1
0	69	Han	Hebei	Hebei	61.74		8		4	5									4	0	1					1		1
0	65	Han	Shandong	Shandong	8.61	14	10					1	4	5	53	18	58	9	3a	0	0				1			1
1	80	Han	Beijing	Beijing	12.74	14	5	3	4	3		1	3	4	82	7	76	11	2c	0	0
0	56	Han	Shandong	Shandong	29	12	11		3	4		1	4	5					3b	0	0				1			1
0	77	Han	Henan	Henan	310							1	5	5						1	1c
0	72	Han	Hebei	Hebei	62.99	8	6	5	5	4	3	1	5	4	42	21	51	9	4	1	0	4	0	0	1			1									BRCA1	BRCA1 exon11:c.3287A>G:p.Q1096R	0	BRCA2	BRCA2 exon11:c.2261A>G:p.Q754R	0
0	65	Han	Beijing	Beijing	100	6	6	3	4	5									4	0	0					1		1
0	71	Han	Shandong	Shandong	4.131	12	1		3	4		1	3	4	0	0	46	4	2a	0	0
0	54	Han	Hebei	Hebei	8.27				4	5		1	4	4					2c	0	0				1
1	63	Han	Hubei	Hubei	19.29	14	7	5	4	3		1	4	4	48	8	48	26	2c	0	0																BRCA1	p.(E303=)(c.909A>G)exon11	0	CHEK2	p.(H371Y)(c.1111C>T)exon11	0
0	65	Han	Heilongjiang	Heilongjiang	5.6							1	5	3					4	1	0				1			1									CDK12	CDK12 exon14 c.4427C>T p.T1476I	0
1	69	Han	Beijing	Beijing	6.7	3	3	0	3	3		1	3	3	92	20	94	3	3a	0	0																BRIP1	exon4 c.305A>G p.Q102R	0
1	66	Han	Hubei	Hubei	13.6	13	7	11	3	4	0	1	3	4	45	19	42	12	3b	0	0	0	0	0	0	0	0	0
1	75	Hui	Beijing	Beijing	11.87	12	7	1	4	3	2	1	4	3	94	32	66	4	2	1	0	2c	0	0
1	68	Han	Beijing	Beijing	21	12	8		3	3		1	3	4	50	13	58	33	3a	0	0
0	78	Han	Hebei	Hebei	65.3	9	9		3	5									4	1	1a					1		1
0	63	Han	Jilin	Jilin	15				4	5		1	4	5					2	0	0				1												BRIP1	BRIP1 exon10 c.1442G>A p.G481D	0
1	75	Han	Zhejiang	Zhejiang	17.5	10	3		3	3		1	3	4	40	27	40	22	3a	0	0																CHEK2	p.(S252N)(c.755G>A)exon6	0	RAD51C	p.M1?(c.3_4delinsTT)exon1	0
1	61	Han	Inner Mongolia	Inner Mongolia	7.54	10	1	1	4	3	1	1	3	4	38	12	32	5	2a	0	0	2c	0	0													MRE11A	p.(K420T)(c.1259A>C)exon12	0
1	64	Han	Beijing	Beijing	6.58	9	1	1	3	4		1	3	4	51	13	38	8	2c	0	0
0	67	Han	Anhui	Anhui	30				3	3									4	1	1b					1	1	1
1	71	Han	Hunan	Hunan	10.3	13	5	0	4	5	0	1	4	4	54	2	49	24	3b	0	0	0	0	0	0	0	0	0
0	84	Han	Anhui	Anhui	7.41	14	4	2	3	4		1	3	4	52	10	42	8	2c	0	0																FANCA	p.(L51=)(c.153G>A)exon2	0	FANCA	p.E1023G(c.3068A>G)exon32	0
0	72	Han	Sichuan	Sichuan	30.5				4	4																1		1
0	65	Han	Shanxi	Shanxi	22	10	7		4	4									4	0	x					1		1
1	60	Han	Beijing	Beijing	13.17	8	5	3	4	3		1	4	3	53	23	45	13	3a	0	0
0	66	Han	Heilongjiang	Heilongjiang	1139	12	12		4	3									3b	1	1a					1	1	1									ATM	p.N1094S（c.3281A>G）exon22	0
0	64	Han	Sichuan	Sichuan	9.97	13	10	5	3	4		1	4	3	50	24	50	25	2c	0	0
0	56	Han	Liaoning	Liaoning	33	10	7		5	4	1	1	4	5								3a	0	0
0	67	Han	Beijing	Beijing	13.134		8		4	3		1	4	5	38	32	50	50	3b	0	0
0	58	Han	Ningxia	Ningxia	55.05	5	5		4	4		1	4	3	56	56	59	57	3b	1	0				1			1									NBN	p.M294L (c.880A>T) exon7	0
1	63	Han	Beijing	Beijing	3.3	15	2	1	3	4		1	3	4	68	17	74	20	3a	0	0
0	66	Han	Hebei	Hebei	53.11	11	11				5	1	5	5	63	30	60	26				3b	1	0													FANCA	p.I525V (c.1573A>G) exon17	0
0	67	Han	Heilongjiang	Heilongjiang	15.3	6	1	0	4	5		1	3	4	82	6	88	7	2c	0	0																PALB2	p.P135S (c.403C>T) exon4	0
1	68	Han	Henan	Beijing	9.85	12	5		3	5		1	4	4	41	27	41	13	3b	0	0																AR	exon1 c.889G>A p.D297N	1	STK11	intron4 c.597+9G>A	0
0	69	Han	Beijing	Beijing	149.5	13	12	8	4	5									2c	1	1							1
1	62	Han	Hebei	Hebei	25.65	12	10		3	3		1	4	3	57	43	56	39	3a	0	0																BRCA2	exon11 c.2444T>C p.M815T	0	FANCA	exon26 c.2395C>T p.P799S	0
1	62	Han	Beijing	Beijing	5.1	14	3	2	4	4		1	4	3	71	10	53	9	2c	0	0																ATR	exon11 c.2419G>A p.G807R	0
0	74	Han	Liaoning	Liaoning	34.4	12	7	5	4	5		1	4	3	46	41	46	31	3b	0	0																ATM	exon45 c.6503C>T p.S2168L	0
0	71	Han	Beijing	Beijing	22.1	12	6		3	4		1	4	5	50	31	44	8	3b	0	0
0	61	Han	Beijing	Beijing	93.3	10	10	10	5	3	6	1	5	4								3b	0	0	1			1	TP53	P	p.(Q165*)(c.493C>T)exon5	0					ATR	p.(V164=)(c.492G>A)exon4	0
0	48	Han	Xinjiang	Xinjiang	37.15	6	6	6	4	4	7	1							3b	1	1c	2c	0	1	1
0	78	Han	Heilongjiang	Heilongjiang	8.65							1	4	5					1	0	0					1		1
0	64	Han	Beijing	Beijing	12	15	11	3	3	4		1	4	3	59	56	59	59	3b	0	0				1		1	1
0	59	Han	Beijing	Beijing	92.72	13	11	7	5	4										0	0					1	1										BRIP1		0
0	63	Han	Heilongjiang	Heilongjiang	12.55	17	9	7	3	4		1	4	3	34	11	30	6	3a	0	0				1												ERBB2(HER2)	p.R1230W(c.3688C>T)exon27	0
0	57	Han	Guizhou	Guizhou	56						72	1	4	5					3b	1	1b	3b	1	x	1			1
0	66	Han	Hebei	Hebei	16.62	6	6	6	4	5	2	1	5	4	102	96	114	110				3b	0	0	1			1									BRCA2	p.(D3095=)(c.9285C>T)exon25	0
0	72	Han	Beijing	Beijing	11.28	12	11	5	4	5		1	4	5	70	26	82	54	3a	0	0
0	59	Han	Beijing	Beijing	9.8	13	13	11	4	5	12	1	4	4	28	22	22	11				3b	0	0
0	62	Han	Hebei	Hebei	20.26	12	10		3	5	1											4	0	0				1									RAD51C	p.R370* (c.1108C>T) exon9	0
0	65	Han	Inner Mongolia	Inner Mongolia	100	12	12	3	4	5									3b	1	1b					1	1	1
0	74	Han	Beijing	Beijing	14.5	15	9	5	3	4		1	3	4	84	37	82	15	3a	0	0																ATM	p.H674R(c.2021A>G)exon13	0	FANCA	p.E630V(c.1889A>T)exon21	0
0	67	Han	Liaoning	Zhejiang	13	8	8		3	4	2	1	4	5	27	8	22	12				3a	0	0
0	66	Han	Jilin	Jilin	9.8	21	6		5	5	0.5	1	4	5					2b	0	0	2c	0	0													CHEK1	p.R277G(c.829C>G)exon9	0	FANCA	p.(K1412=)(c.4236A>G)exon42	0
0	70	Han	Shandong	Shandong	2.82	12	11	10	5	5	5	1	5	5	39	12	45	32	4	1	1a?	4	1	0	1
0	60	Han	Liaoning	Liaoning	23				5	4	9	1	5	4							1b	2	0	1b	1		1	1									ATM	c.8152-5T>Gintron55	0
0	71	Han	Shandong	Shandong	23.71	4	14	2	4	4		1	4	4	50	18	46	17	3a	0	0																BARD1	p.S186G (c.556A>G) exon4	0
1	63	Han	Hebei	Hebei	7.47	13			4	5		1	5	4	80	82	46	26	3a	0	0																BARD1	p.(R731C)(c.2191C>T)exon11	0
0	69	Han	Hebei	Hebei	51.52	6	6	6	4	5									4	1	0					1		1									BRCA2	BRCA2 exon15 c.7556C>T p.P2519L	0
0	79	Han	Beijing	Beijing	51.7	7	4	7	4	4																	1	1									ATM	p.(C907Y)(c.2720G>A)exon18	0
0	58	Han	Beijing	Beijing	4.84	14	5	2	4	5		1	3	5	10	0	79	26	2c	0	0
0	55	Han	Henan	Henan	22.97				3	5	3	1	4	5	48	20	53	36				3b	0	0													ERBB2	p.(A355=) (c.1065A>G) exon9	0
0	62	Han	Heilongjiang	Heilongjiang	9.718	10	4	1	3	3		1	3	4	43	36	50	39	3a	0	0																BARD1	BARD1 exon4 c.1007G>A p.C336Y	0	MRE11A	MRE11 exon9 c.917A>G p.Q306R	0
0	65	Han	Beijing	Beijing	7.9	12	4		4	3		1	4	3	56	11	54	22	3a	0	0																RAD54L	p.(P693=)(c.2079C>T) exon19	0
0	70	Han	Beijing	Beijing	18.77	7	4	4	4	3		1	4	4	94	33	115	67	3b	1	0
0	66	Han	Anhui	Anhui	18.4	11	1	0	3	3		1	4	3	55	37	55	14	3a	0	0
1	66	Han	Shandong	Shandong	16	12	7		3	3	2	1	4	5	44	16	41	9	3a	0	0																BRCA1	exon11 c.3682C>T p.H1228Y	0
1	71	Man	Liaoning	Liaoning	84	12	11		5	4	3	1	4	5	40	12	45	40	2c	0	0	3b	0	0
0	65	Han	Shanxi	Shanxi	16.55	14	7	2	4	5		1	3	4	46	27	46	20	2c	0	0
0	71	Han	Henan	Henan	7.38	14	11	6	3	3		1	4	3	39	24	39	32	3a	0	0								BARD1	LP	exon6 c.1436T>G p.L479*	0					CHEK2	exon6 c.755G>A p.S252N	0	FANCA	exon36 c.3563A>G p.H1188R	0
0	64	Han	Liaoning	Shanxi	40	2	2	2	3	4	2	1			68	20	72	28				3b	0	0
0	72	Han	Shandong	Beijing	5.7	13	4	4	3	4		1	3	4	39	11	36	6	2c	0	0																ATR	p.A465E（c.1394C>A）exon6	0	RAD51B	p.L382Q（c.1145T>A）exon11	0
1	76	Han	Beijing	Beijing	13	9	2	0	4	3		1	4	3	51	14	44	6	3a	0	0																FANCL	intron2 c.155+7T>C	0
0	66	Han	Hebei	Hebei					5	4																1		1
1	70	Han	Beijing	Beijing	10	11	1		3	4	2	1	4	5	44	18	48	14				3a	0	0													ATM	exon55 c.8071C>T p.R2691C	0	FANCA	exon22 c.1902T>G p.D634E	0
0	64	Han	Hebei	Hebei	4.31	14	3	1	3	4		1	3	4	0	0	50	12	3a	0	0																BRCA2	p.(A3372=) (c.10116T>C)exon27	0
0	60	Han	Beijing	Beijing	2.33	9	4	3	4	4		1	4	3	36	3	32	0	2a	0	0																ERBB2(HER2)	c.225+9C>T intron2	0
0	79	Han	Beijing	Beijing	11.75	15	9	6	4	4									3b	0
1	63	Han	Beijing	Beijing	13.26	14	5	2	4	5		1	5	4	56	37	56	2	3a	0	0
1	58	Han	Beijing	Beijing	8.45	13	7		4	3		1	4	3	58	12	59	16	3a	0	0
0	51	Han	Beijing	Beijing	8	12	8	7	4	4	9	1	4	3	50	15	46	28				3a	0	0
0	64	Han	Hebei	Hebei	398				5	5									3	1	1b						1	1
0	70	Han	Shandong	Shandong	27	12	8		5	5									4	0	0					1		1									BRCA2	p.G1215R (c.3643G>A) exon11	0
0	72	Han	Anhui	Anhui	16.4	13	6		4	3		1	3	4	44	20	45	23	3b	0	0																BRIP1	p.T632A(c.1894A>G)exon13	0	RAD54L	(c.90+10C>T)intron3	0
0	59	Han	Liaoning	Liaoning	22	14	7	2	3	4		1	4	5	52	39	46	13	3b	0	0																CDH1	exon8 c.1103C>T p.T368I	0
0	71	Han	Beijing	Beijing															2c	0	1b						1	1									BRCA1		0	CDH1		0
0	73	Han	Chongqing	Beijing	28						1	1	4	5								3a	0	0	1												NBN	NBN exon5 c.505C>T p.R169C	0
0	67	Han	Beijing	Beijing	4.05	14	6	3	3	4		1	3	4	39	6	49	4	2c	0	0																ATR	exon3 c.240A>G p.(P80=)	0	BRCA2	exon8 c.644_646del p.E215del	0
0	70	Han	Beijing	Beijing	22.42	12	6	4	4	4									2b	0	0					1		1
1	62	Han	Shandong	Shandong	123	14	7	0	4	4	0	1	4	4	42	41	36	5	3a	0	0	0	0	0	0	0	0	0
1	65	Han	Beijing	Beijing	7.22	14	6	2	1	1	0	1	3	4	64	30	63	26	2c	0	0	0	0	0	0	0	0	0									BRIP1	BRIP1 exon8 c.1018C>T p.L340F	0
0	61	Han	Beijing	Beijing	11.11	14	6	2	3	4		1	3	4	52	27	48	17	2c	0	0																FANCL	c.96+3A>Tintron1	0	PALB2	p.S1102R(c.3306C>G)exon12	0
0	71	Han	Beijing	Beijing	42.3	6	5	3	4	3	3	1			25	5	29	3				2c	0	0													BRCA2	intron18 c.8332-49T>A	0	FANCA	exon19 c.1770T>G p.(P590=)	0
1	59	Han	Beijing	Beijing	7.05	14	2		3	4		1	3	4	0	0	38	7	2a	0	0
0	65	Man	Beijing	Beijing	6.27	13	6	4	4	3		1	4	3	46	2	42	9	2c	0	0																CDK12	p.(A594=) (c.1782T>C) exon2	0
0	71	Han	Beijing	Beijing	14.32				4	3		1	4	5	50	19	48	14	3b	0	0																NBN	p.L120V (c.358T>G) exon4	0
0	62	Han	Hebei	Hebei	10	12	7				5	1	4	5					2c	0	1c?	2c	0	0	1
0	74	Han	Shandong	Shandong	17.71	13	6	5	4	3		1	4	3	40	7	35	16	3a	0	0
0	61	Han	Liaoning	Liaoning	235.8	6	2		3	5									4	0	0					1		1
1	57	Han	Liaoning	Liaoning	10.7	13	7	5	4	5		1	4	5	58	14	60	34	3a	0	0
0	67	Han	Shaanxi	Shaanxi	53.64				4	3									4	1	x					1		1									RAD54L	exon11 c.1052A>G p.H351R	0
0	68	Meng	Inner Mongolia	Inner Mongolia	24.353	14	5	3	4	5									2c	0	0				1	1											ATM	p.S2168L(c.6503C>T)exon45	0
0	69	Han	Inner Mongolia	Inner Mongolia	840.7	6	6	3	5	4									4	1	1b						1	1
1	64	Da Han Er	Inner Mongolia	Inner Mongolia	26	15	5		3	4		1	3	4	50	35	38	26	3a	0	0
0	78	Han	Shanxi	Shanxi	18.6	24	12		3	4									2c	0	1b					1		1									FANCL	p.(C12Y)c.35G>Aexon1	0
0	71	Han	Shandong	Shandong	3.6	14	6	2	4	4																	1										CHEK2	CHEK2 exon15 c.1581C>T p.(A527=)	0	HDAC2	HDAC2 exon10 c.1050C>T p.(N350=)	0
0	73	Han	Shanghai	Beijing	5.05	24	4		3	3									2a	0	0					1	1	1									ATM	p.V2166A (c.6497T>C) exon45	0	RAD51C	p.R212H (c.635G>A) exon4	0
0	63	Han	Beijing	Inner Mongolia	8.13	14	4	2	4	4		1	4	3	69	6	60	15	2c	0	0																CDH1	p.T368I (c.1103C>T)exon8	0
0	84	Han	Liaoning	Liaoning	76	8	5	4	3	5									4	1	0					1		1									PALB2	p.(P72S)(c.214C>T)exon4	0
1	52	Han	Shandong	Shandong		14	9		4	4											1b						1	1
1	75	Han	Shanxi	Shanxi	2.91	17	4		3	4		1	3	4	58	27	44	9	2c	0	0																BRCA2	p.(H1905R)(c.5714A>G)exon11	0
0	67	Han	Guangdong	Guangdong	13.8	14	9		4	5									2c	0	0				1			1
0	67	Han	Inner Mongolia	Inner Mongolia	121.7	12	12	10	4	5									2c	0	0					1		1
0	73	Han	Shanxi	Shanxi	45.3				4	3																		1									ATM	p.(I1547=) (c.4641A>C) exon31	0	RAD54L	(c.211-3T>C) intron4	0	ERBB2(HER2)	p.A466V (c.1397C>T) exon12	0
0	65	Han	Tianjin	Beijing	4.32	8	5		3	4		1	3	4	62	26	56	19	2c	0	0
0	49	Han	Henan	Henan	17.12	15	7	5	3	5									3b	0	0					1		1
0	68	Han	Beijing	Beijing	16.2	8	4	4	4	4		1	4	5	64	22	71	8	3b	0	0
0	58	Han	Tianjin	Hebei					4	4									4	0	0					1		1									PALB2	PALB2 exon12 c.3306C>G p.S1102R	0
0	75	Han	Liaoning	Liaoning	25.12	12	7	2	4	5	0.5	1	4	5	34	25	30	5	3b	x	0	3b	1	0
0	74	Han	Tianjin	Tianjin	14.25	14	11	9	4	5		1	4	5	68	41	54	32	2c	0	0				1		1										BRIP1	p.(Q329R)(c.986A>G)exon8	0	FANCL	p.(S301A)(c.901T>G)exon11	0	RAD54L	p.(L539=)(c.1617A>G)exon16	0
0	62	Han	Hebei	Hebei	35.99				3	4		2	4	5					3b	1	0				1												BRCA2	p.L824S (c.2471T>C) exon11	0
1	78	Han	Zhejiang	Zhejiang	4.94	12	5	4	4	4		1	4	5	61	16	66	14	3a	0	0																BARD1	p.I437V (c.1309A>G) exon4	0
0	73	Han	Hebei	Tianjin	18	10	9	6	4	5									3a	0	0					1		1									CHEK2	CHEK2 exon11 c.1111C>T p.H371Y	0
0	59	Han	Jiangsu	Jiangsu	96.1				5	4	5	1							3b	1	1b	3b	1	1b	1												RAD51D	p.R154C(c.460C>T)exon6	0
1	72	Han	Hebei	Beijing	13.1	12	5	1	4	3		1	3	4	86	30	86	19	3a	0	0																ATM	exon62 c.8921C>T p.P2974L	0
1	69	Han	Liaoning	Liaoning	69.6	10	10	0	4	4	0	1	5	4	38	34	40	40	3b	0	0	0	0	0	1	0	0	0									FANCA	p.(I525V)(c.1573A>G)exon17	0
0	56	Han	Inner Mongolia	Inner Mongolia	400				4	4									2c	1	1c					1	1	1
0	62	Han	Beijing	Beijing	11.01	12	4	3	4	5									4	0	1c					1	1	1	BRCA2	P	p.Q2941Lfs*34 (c.8820_8823delACAA)exon22	0					CHEK2	p.H371Y（c.1111C>T）exon11	0
0	61	Han	Hebei	Hebei	19	12	5		3	4		1	3	4	54	19	60	31	3a	0	0
0	70	Han	Beijing	Beijing	9.17	15	6	3	4	3		1	3	4	68	7	78	12	3a	0	0
0	80	Han	Shanghai	Beijing	10.3				3	4		1	3	4	46	12	46	9	3a	0	0
1	58	Han	Shandong	Shandong	5.874		2	12	5	4		1	4	3	43	4	43	5	2c	0	0																NBN	intron10 c.1398-8A>G	0
1	56	Han	Hebei	Hebei	65.9	8	6	2	3	4	0	1	4	3	50	32	60	50	4	1	0	0	0	0	0	0	0	0
1	68	Han	Jiangsu	Jiangsu	6.16	14	3		3	4		1	4	3	76	7	0	0	2a	0	0
0	50	Han	Anhui	Anhui	100	12	7		4	5	4	1							4	1	1c	3b	x	0	1
1	56	Han	Chongqing	Beijing	14	12	7	4	3	4		1	3	4	44	18	38	2	3a	0	0																ATM	exon51 c.7542T>C p.(Y2514=)	0
1	73	Han	Beijing	Beijing	43.58	12	1	0	3	3	2	1			60	3	60	2				2c	0	0
0	70	Han	Beijing	Beijing	137.9	12	11	8	4	4
0	75	Han	Hebei	Hebei	7.669	6	6		4	3									4	0	x					1		1									CHEK2	exon6 c.755G>A p.S252N	0
0	58	Han	Hebei	Hebei	120														4	1	1b					1		1
0	57	Han	Beijing	Beijing	5.78	6	3		3	3		1	4	4	52	3	42	24	2c	0	0				1		1										CHEK2	exon11 c.1111C>T p.H371Y	0	PALB2	exon4 c.315G>C p.E105D	0
1	67	Han	Beijing	Beijing	15.07	14	9	3	4	3		1	3	4	73	23	65	36	2c	0	0																BRCA2	p.(I1470V)(c.4408A>G)exon11	0	MRE11A	p.(K420T)(c.1259A>C)exon12	0
0	71	Kazak	Xinjiang	Hebei	7.5	12	8		3	3		1	3	4	44	11	40	24	3a	0	0																ERBB2(HER2)	p.(D1183=) (c.3549C>T) exon27	0
0	77	Han	Liaoning	Liaoning	11.37	7	1		3	4									2c	0	0					1		1
0	74	Han	Jiangsu	Jiangsu	26.4	14	7	3	3	4		1	5	4	66	17	80	12	3a	0	0
0	70	Han	Jiangsu	Jiangsu	3.4	14	3	4	3	4		1	3	4	44	23	47	14	2c	0	0																BRIP1	BRIP1 exon19 c.2686A>G p.I896V	0	FANCA	FANCA intron8 c.793-10A>G	0
1	66	Han	Hebei	Hebei	10.33	12	6		4	5		1	5	4	72	6	76	22	3a	0	0								ATM	LP	exon26 c.3903_3904insAG p.G1302Rfs*48	0					CDH1	CDH1 exon5 c.546A>C p.K182N	0
1	72	Han	Shandong	Shandong	35.23	17	12	9	4	5		1	4	5	78	65	61	27	3a	0	0
1	63	Han	Hebei	Hebei	9.43	3	12	1	4	3		1	4	3	44	10	48	21	3b	0	0																FANCA	exon42 c.4225C>T p.R1409W	0
0	52	Han	Fujian	Beijing	9.6								4	4					3b	0	0																PALB2	p.(S256=) (c.768C>T) exon4	0
0	66	Man	Beijing	Beijing	5.41	12	10		3	4		1	4	3	60	8	77	18	3a	0	0
0	77	Han	Jiangsu	Beijing	6.93	12	7	2	3	3		1	3	4	57	23	74	15	3a	0	0																CHEK2	CHEK2 exon11 c.1216C>T p.R406C	0	FANCA	FANCA exon4 c.349G>C p.V117L	0
1	62	Han	Anhui	Shanxi	100	15	11		4	5	2	1			55	39	49	32	3b	0	0	3b	0	0	1			1
0	80	Han	Inner Mongolia	Inner Mongolia	100	8	8	7	5	4									4	0	0					1		1									ATR	ATR intron33 c.5738+5C>T	0
0	79	Han	Jilin	Jilin	3.96	13	2	0	5	5									4	1	0					1		1									BRCA2	p.N1288S (c.3863A>G) exon11	0
0	80	Han	Henan	Henan	89.58	6	6		4	5																1											ATM	p.K2749I (c.8246A>T) exon56	0	RAD51D	p.E170K (c.508G>A) exon6	0
0	67	Han	Liaoning	Liaoning	99.68	12	12		4	3			4	5					3b	0	0				1			1
0	62	Han	Liaoning	Liaoning	17				4	4		1	4	4					2c	0	0				1			1									ATR	exon19 c.3637A>G p.S1213G	0
0	75	Han	Liaoning	Liaoning	133.8	10	10		5	4									3b	1	1b					1	1	1	BRCA2	LP	p.L2132Nfs*5 (c.6394_6395delinsA)exon11	0	NBN	LP	p.S638P (c.1912T>C) exon12	0	AR	p.E81_R85del (c.240_254del15) exon1	0	BARD1	p.S186G (c.556A>G) exon4	0
0	58	Han	Shandong	Shandong	11.53	8	5	5	3	4		1	3	4	45	31	49	1	2c	0	0								BRCA2	LP	exon11 c.6145_6157del p.V2049Lfs*17	0					CDH1	exon6 c.759C>T p.(T253=)	0
1	70	Han	Beijing	Beijing	5.04	15	2	1	3	3		1	4	3	64	12	63	5	3a	0	0																ATR	exon34 c.5756T>C p.M1919T	0
0	60	Han	Beijing	Beijing																	1c					1	1	1									CHEK2	p.(H371Y)(c.1111C>T)exon11	0	RAD51D	p.(I199N)(c.596T>A)exon7	0
1	58	Han	Inner Mongolia	Inner Mongolia	36.34	15	14		3	3		1	3	3	55	7	50	2	2c	0	0
0	81	Han	Beijing	Beijing	12.57	13	4	3	4	5		1	4	5	60	2	62	42	3b	0	0																ATM	p.Y1508C(c.4523A>G)exon30	0
0	68	Han	Beijing	Beijing	4	12	6		4	5									3a	0	0					1		1
0	68	Han	Beijing	Beijing	6.07	6	3		3	4		1	3	4	65	18	57	17	2c	0	0																CHEK2	p.(S5=)(c.15G>A)exon2	0
1	57	Han	Heilongjiang	Heilongjiang	11.89	8	3	2	4	4	0	1	4	3	51	18	0	0	3a	0	0	0	0	0	0	0	0	0									CDK12	p.(G1097R)(c.3289G>A)exon12	0
1	65	Han	Shaanxi	Shaanxi	23	14	14	7	4	5		1	4	5	88	38	92	67	3a	0	0				1			1									ATM	ATM exon33 c.4975A>G p.I1659V	0	HOXB13	HOXB13 exon1 c.69G>A p.(G23=)	0
0	67	Han	Hebei	Hebei	17.2	14	6	3	4	3		1	3	4	52	17	60	9	2c	0	0																FANCA	p.S994I(c.2981G>T)exon30	0	FANCA	p.R350Q(c.1049G>A)exon12	0
1	67	Han	Hebei	Hebei	31.6	12	2		3	3		1	3	4	44	9	46	6	3a	0	0																ATM	exon22 c.3253G>A p.V1085I	0
0	73	Han	Beijing	Beijing	5.2							1													1		1	1
0	68	Han	Jilin	Jilin	86.32	10	5		4	4									4	1	1b					1	1	1	PALB2	P	exon4 c.751C>T p.Q251*	0
0	47	Han	Hebei	Hebei	98.43	12	12	11	5	4									4	1	0					1	1										FANCA		0
1	77	Han	Hebei	Inner Mongolia	20.57	12	2	0	3	3	2	1			90	14	110	19				2c	0	0
0	60	Han	Shanxi	Shanxi	55.01	12	9		5	4	8	1	4	5					3c	1	0	2c	0	0													FANCA	p.(V471=)(c.1413C>T)exon15	0
0	64	Han	Hebei	Hebei	186.1	12	11		5	4									4	0	0					1	1										BRCA1		0
0	62	Han	Hebei	Hebei	5.7	10	2		3	3		1	3	5	71	29	65	9	2c	0	0
0	63	Han	Beijing	Beijing	100				5	4									4	1	1c
0	58	Han	Liaoning	Liaoning	3.67	14	5	2	4	5	0.25	1	4	5	82	9	78	4	2b	0	0	2c	0	0
1	73	Han	Beijing	Beijing	10.47	13	10	7	4	3		1	4	5	66	53	60	18	3b	0	0
0	56	Han	Beijing	Beijing	14.9	14	6	3	4	3		1	3	4	51	21	49	19	2c	0	0
0	78	Han	Shanxi	Shanxi	44	12	6		4	3		1	4	5					3a	0	0				1			1
0	78	Han	Beijing	Beijing	6.05	15	3	0	3	3		1	3	3	54	10	60	7	2c	0	0																ATM	p.Q95K(c.283C>A)exon4	0	STK11	c.920+6C>T intron7	0
0	63	Han	Heilongjiang	Heilongjiang	24	10	7		3	3		1	4	3					2c	0	0				1			1
0	67	Han	Tianjin	Tianjin	87	16	2		4	3		1	4	5	66	27	82	73	3a	0	0
0	69	Han	Shanxi	Shanxi	40	14	14					1	4	5	81	47	72	39	3b	1	0
0	69	Han	Henan	Henan								1	4	4					3a	0	0				1			1
0	63	Han	Beijing	Beijing	18.72	13	9	9	4	4		1	4	4	50	34	50	10	3a	0	0				1
0	64	Han	Inner Mongolia	Inner Mongolia	7	4	2	2	4	5		1	4	5	59	35	52	4	2c	1	0				1		1	1									ATR	p.R432C(c.1294C>T) exon5	0	BARD1	p.R529W(c.1585C>T) exon7	0	FANCA	p.R1425H(c.4274G>A) exon43	0
0	73	Han	Anhui	Anhui	149	24	13		5	4									4	1	1b					1		1									BRIP1	exon19 c.2686A>G p.I896V	0
0	60	Han	Heilongjiang	Heilongjiang	32	12	7		4	4		1	4	5					3	0	0				1			1
0	69	Han	Beijing	Beijing	7.38	18	9	5	5	5		1	5	4	66	36	62	36	3b	0	0				1
0	62	Han	Heilongjiang	Heilongjiang	1.95	14	14	14	5	4									4	1	1c						1	1
0	56	Han	Beijing	Beijing	10.22	15	1	0	3	4		1	3	4	53	11	51	7	2c	0	0
0	77	Han	Liaoning	Beijing	6.57	14	2		3	4		1	3	4	55	23	58	3	2c	0	0
0	73	Han	Jiangsu	Jiangsu	75	21	1		4	3									2a	1	1b					1		1									ATM	ATM exon18 c.2728A>G p.T910A	0	ATR	ATR exon32 c.5386A>C p.K1796Q	0
0	56	Han	Anhui	Anhui	6.56	10	2		3	4		1	3	4	46	11	46	4	3a	0	0
0	69	Han	Hebei	Hebei	8.43	13	1	0	3	3		1	3	4	53	30	53	9	3a	0	0
0	73	Han	Beijing	Beijing	23.58	8	3	2	4	3		1	4	3	47	2	52	26	3b	0	0
1	54	Han	Jilin	Jilin	30	12	4	1	4	3		1	5	4	48	45	46	41	3a	0	0				1			1									AR	p.(L860=)(c.2580C>A)exon7	1	ATR	p.(H1594N)(c.4780C>A)exon27	0	BRIP1	p.(N852D)(c.2554A>G)exon18	0	CHEK2	p.(A453P)(c.1357G>C)exon12	0
0	62	Han	Shanghai	Beijing	4.29	14	2	0	3	3		1	3	4	68	7	62	10	2c	0	0																RAD51D	p.I199N(c.596T>A)exon7	0
0	65	Han	Sichuan	Sichuan	64.53				4	5									2	x	1b					1	1	1
0	67	Han	Inner Mongolia	Inner Mongolia	16.6	8	6	4	3	5		1	3	4	56	49	53	25	3a	0	0																CDH1	exon14 c.2204C>T p.A735V	0
0	74	Han	Beijing	Beijing	81.7	7	7	6	4	5		1	5	4	34	19	38	33	3b	0	0
0	66	Han	Heilongjiang	Heilongjiang	111.1	6	6	2	5	4									4	1	0					1		1
0	57	Han	Beijing	Beijing								1	4	4					4	1	1b						1	1
0	51	Han	Beijing	Beijing	17.35	15	12	5	4	5		1	4	5					3a	0	0				1			1
0	62	Han	Shandong	Shandong	22				4	5	2	1	5	4					3b	1	0	3b	0	0	1			1									MRE11A	p.N316D(c.946A>G)exon9	0
1	74	Han	Shandong	Shandong	12.5	8	4		4	3		1	4	3	40	27	38	25	3a	0	0																BRCA1	p.(S1217C)(c.3650C>G)exon11	0	NBN	p.(R169C)(c.505C>T)exon5	0	RAD51D	p.(S95=)(c.285G>A)exon4	0
0	74	Han	Beijing	Beijing	21.79	13	3	0	3	4		1	3	4	70	39	70	36	2c	0	0
0	66	Han	Anhui	Anhui	28	10	2		3	3		1	3	4	42	16	50	33	2c	0	0
0	76	Han	Shaanxi	Gansu	76							1	4	4					2c	0	0				1			1
0	80	Han	Hebei	Hebei	32.91	12	6		4	4									2	0	0					1		1									RAD54L	p.(S520=) (c.1560G>A) exon15	0
1	66	Han	Hebei	Hebei	5.82	12	3		3	3		1	3	4	50	29	52	21	3a	0	0																ATM	exon22 c.3257G>A p.R1086H	0
1	77	Han	Beijing	Beijing	7.6	14	6	1	4	3		1	3	4	84	17	70	24	2c	0	0
1	71	Han	Beijing	Beijing	19	13	10		3	4		1	4	3	67	40	58	27	3a	0	0																AR	exon1 c.1149C>T p.(P383=)	1
0	67	Han	Hebei	Hebei	23	13	2		4	3		1	4	3	30	1	35	22	2c	0	0				1		1	1
0	77	Han	Beijing	Beijing	186	6	4	0	4	5									4	0	1b						1	1									ATR	p.(D1389Y)(c.4165G>T)exon23	0
0	66	Han	Beijing	Beijing	4.681	8	5	5	3	4		1	4	3	36	23	41	4	3a	0	0
1	65	Han	Hebei	Hebei	21.937	14	13	5	3	4		1	4	3	47	14	43	23	3b	1	0																ESR1	p.(T563=)(c.1689G>A)exon9	0
0	59	Han	Beijing	Beijing	59	14	4	3	3	4		1	4	3	52	16	52	3	2c	0	0																CDK12	p.T128N (c.383C>A) exon1	0
0	73	Han	Beijing	Beijing	15	13	11		4	5									2c	0	1b					1		1
1	70	Meng	Beijing	Beijing	12.63	15	3	0	3	4	0	1	3	4	95	9	50	17	2c	0	0	0	0	0	0	0	0	0									ATM	p.(K2385=)(c.7155G>A)exon49	0
1	59	Han	Beijing	Beijing	4.6	14	6		3	4		1	3	4	56	11	52	12	2c	0	0																ATM	exon57 c.8315G>C p.G2772A	0
0	67	Han	Zhejiang	Zhejiang	18.4	10	7	2	4	3		1	3	4	59	25	56	43	3a	0	0				1
0	65	Han	Beijing	Beijing	100	4	5		4	5									4	0	1b						1	1									RAD51B	p.R18C (c.52C>T) exon2	0
1	63	Han	Beijing	Beijing	4.13	12	1	0	3	3		1	3	4	46	11	52	9	2c	0	0								CDH1	LP	exon3 c.351_352insCTGT p.T118Lfs*51	0
1	62	Man	Jilin	Jilin	20.5	9	4	2	4	4		1	4	5	54	6	48	24	3a	0	0								ATM	P	intron49 c.7307+1G>A	0
0	47	Han	Jiangxi	Beijing	15.7							1	4	5	44	35	48	18	3b	0	0																AR	p.E81_R85del (c.240_254del15) exon1	0	ERBB2(HER2)	p.R456C (c.1366C>T) exon12	0
1	57	Han	Hubei	Hubei	38.8	12	8		4	4		1	4	4	73	56	71	31	3b	1	0
1	69	Han	Beijing	Beijing	30	14	12	7	4	3	2.5	1	4	4	36	20	48	34	2	x	1b	3a	0	0	0	0	0	0									RAD51C	p.(R212H)(c.635G>A)exon4	0
1	63	Han	Hunan	Beijing	9.115	16	6	4	3	4		1	4	3	59	10	67	15	2c	0	0																CHEK1	p.(K394=)(c.1182A>G)exon11	0
0	59	Han	Heilongjiang	Heilongjiang	22						4	1	4	5	43	7	39	14				2c	0	0		1		1									BRCA2	p.(K695=) (c.2085G>A) exon11	0
1	67	Han	Hebei	Hebei	177.9	13	13	0	4	4	6	1	4	5	37	23	45	40	3b	1	0	3b	1	0	1	0	0	0
0	65	Han	Beijing	Beijing	42.26	24	7					1	4	4	82	30	77	48	3b	0	0
0	63	Han	Inner Mongolia	Inner Mongolia	19.26	10	8	5	4	5		1	4	5	36	26	48	39	3a	0	0
0	67	Han	Inner Mongolia	Inner Mongolia	60	6	6	4	3	4	2	1	4	5	56	45	50	45				3a	0	0	1												AR	p.Q72_Q73insR (c.217_218insGGC) exon1	0	BRCA2	p.E461A (c.1382A>C) exon10	0
0	71	Han	Anhui	Anhui	100	13	13		5	5									4	0	0					1	1	1
0	71	Han	Guangxi	Guangxi	5.3	15	4		4	5	5	1	4	5					2	0	0	2	0	0	1			1									FANCL	p.R226H (c.677G>A) exon8	0
0	71	Han	Gansu	Gansu	＞5000	11	10		5	4											1b						1	1
0	74	Han	Sichuan	Sichuan	6.42	15	1	0	3	3		1	3	4	44	6	39	3	2c	0	0																RAD51B	p.S84P (c.250T>C) exon4	0
1	54	Han	Beijing	Beijing	10	20	9		3	3		1	3	4	48	15	42	19	2c	0	0
0	62	Han	Henan	Henan	6.25	13	4		3	3		1	4	3	47	21	0	0	3a	0	0				1
1	64	Han	Beijing	Beijing	9	8	4	4	4	3		1	4	3	63	26	59	1	3b	0	0																BRCA2	intron1 c.-39-59C>T	0
1	73	Han	Shandong	Shandong	9.49	12	1	0	3	3		1	3	3	72	4	70	3	2c	0	0																AR	exon1 c.356C>T p.P119L	1	STK11	exon8 c.1100C>T p.T367M	0
0	68	Han	Beijing	Beijing	116.3				3	4		1	4	5	54	32	56	51	3b	0	0
0	78	Han	Beijing	Beijing	876.3							1	4	5					4	0	1b							1
0	57	Han	Yunnna	Beijing	11.04	9	3		3	3		1	3	4	37	22	42	8	2c	0	0
0	64	Han	Anhui	Beijing	12.05	12	1		3	3		1	4	3	50	6	77	19	3b	0	0																ATM	exon40 c.5945_5948delinsGGAG p.Q1982_N1983delinsRS	0	RAD54L	exon8 c.537_547dup p.D183Afs*9	0	ERBB2(HER2)	exon7 c.876C>T p.(G292=)	0
0	57	Han	Hebei	Hebei	27.79	7	7		4	3									4	1	1b							1	BRCA2	LP	exon11 c.6407T>G p.L2136*	0					CHEK2	CHEK2 exon2 c.15G>A p.(S5=)	0
1	76	Han	Beijing	Beijing	13.3	14	3	0	4	3		1	4	3	46	12	0	0	2a	0	0
0	67	Han	Beijing	Beijing	7.91	15	6	0	4	5		1	3	4	101	12	107	11	2c	0	0																ATM	exon41 c.6007G>A p.D2003N	0	FANCA	exon30 c.2873C>T p.A958V	0
0	61	Han	Beijing	Beijing	12.7	15	2		3	4		1	3	4	45	16	0	0	2b	0	0																BRCA1	p.(G774A)(c.2321G>C)exon11	0
1	48	Han	Beijing	Beijing	12	16	10	5	4	3		1	4	3	58	42	61	31	2c	0	0
0	68	Han	Hebei	Hebei	13.24							1	4	3											1			1									FANCL	intron2 c.155+7T>C	0
0	64	Han	Beijing	Beijing	44	8	5	5	5	4
1	71	Han	Hebei	Hebei	44.18	2	1	1	5	4	3	1			57	21	48	19			、	3b	0	0													CDH1	p.(F767=)(c.2301T>C)exon15	0
1	72	Han	Beijing	Beijing	9	15	4	2	5	4		1	4	5	70	23	60	15	3b	0	0
1	71	Han	Zhejiang	Zhejiang	6.97	12	3	2				1	4	3	48	20	54	6	3a	0	0
1	74	Han	Heilongjiang	Heilongjiang	24.5	6	3	0	4	4	6	1			88	4	97	0				2a	0	0
0	60	Han	Shandong	Shandong	61				4	5	6	1							3b	1	1c	3b	1	0	1				PALB2	P	p.R1086*(c.3256C>T)exon12	0
0	69	Han	Inner Mongolia	Inner Mongolia	11.2	12	3		3	3		1	3	3	64	2	76	3	2c	0	0
0	59	Han	Shanxi	Shanxi	100	8	7	5	4	5									3b	0	0					1		1									ERBB2(HER2)	p.(A355=)(c.1065A>G)exon9	0
0	72	Han	Shandong	Shandong	＞100	14	11	7	5	4									4	1	0					1		1
0	65	Han	Inner Mongolia	Inner Mongolia	74	12	12		5	4									4	1	1c					1		1
0	72	Han	Hunan	Shanxi	38	13	6		4	5									3b	0	1b					1		1									BRCA2	p.L1829F(c.5487G>T)exon11	0
0	72	Han	Liaoning	Liaoning	7.26	9	7		3	3		1	4	3	60	40	74	39	3a	0	0																ATM	p.(Q2809=)(c.8427A>G)exon58	0
1	52	Han	Hebei	Hebei	7.8	14	8	3	3	4		1	3	4	36	18	32	19	2c	0	0																ATM	c.6452+5T>A intron44	0
0	56	Han	Shandong	Beijing	13.74	13	8	3	3	3		1	3	3					2c	0	0				1
0	64	Han	Beijing	Beijing	9.49	14	2	0	3	4		1	3	4	53	6	48	8	3a	0	0																PALB2	p.E352Q(c.1054G>C)exon4	0
0	55	Han	Beijing	Beijing	7	12	1	0	3	3		1	3	4	36	22	38	8	2c	0	0
0	60	Han	Shanxi	Shanxi	18.22	6	6	6	5	4									4	1	1b					1	1	1
0	79	Han	Hebei	Hebei	9.12	17	11	9	4	5									3a	0	0					1		1									BRCA2	p.D980N(c.2938G>A)exon11	0
1	61	Han	Hebei	Hebei	10.62	12	4	1	3	4	0	1	3	4	72	25	0	0	3a	0	0	0	0	0	0	0	0	0
0	73	Han	Hunan	Hunan	20.38	12	9		5	4									4	1	1					1		1	PALB2	LP	p.N280Tfs*8 c.839delA）exon4	0
1	68	Han	Beijing	Beijing	4.91	12	3	0	3	3	0	1	4	3	50	2	48	11	3a	0	0	0	0	0	0	0	0	0
0	68	Han	Beijing	Beijing	68.8	12	12	2	4	5		1	4	5	64	53	58	56	3b	0	0								ATM	P	exon10 c.1369C>T p.R457*	0					RAD51B	intron3_exon4 c.199-22_227delinsTGG	0
0	75	Han	Hebei	Beijing	9.82	13	3		3	4		1	4	3	42	17	39	28	3a	0	0																BRCA1	p.(E827D)(c.2481A>C)exon11	0
0	73	Han	Beijing	Beijing	6.57	6	2	0	4	4		1	4	5	39	8	39	19	3a	0	0																ERBB2(HER2)	p.V1253M (c.3757G>A)exon27	0
0	63	Han	Liaoning	Liaoning	15.83	12			4	4									4	0	0					1		1									HDAC2	p.(D396G)(c.1187A>G)exon11	0
0	57	Han	Liaoning	Liaoning	6.39	12	12	8	4	5									3a	1	0					1		1
0	67	Han	Heilongjiang	Heilongjiang	286	9	9	8	4	4									4	0																	MRE11A	MRE11 exon15 c.1769C>G p.S590C	0
0	65	Han	Beijing	Beijing	20.81	14	13		5	4									3a	0	0					1	1	1
0	64	Han	Shanxi	Shanxi	31.82				5	4									3b	0	0					1		1
1	71	Han	Jilin	Jilin	110	12	12	4	4	5	3	1	4	5	61	57	60	7	3b	0	0	3b	1	0													ATR	exon6 c.1411G>C p.E471Q	0	BRCA2	exon16 c.7628A>G p.Y2543C	0	CHEK2	exon4 c.538C>T p.R180C	0	HDAC2	exon6 c.636G>A p.(L212=)	0
1	66	Han	Shanxi	Shanxi	10.51	13	4	2	4	3	0	1	4	3	42	20	40	4	4	0	0	0	0	0	0	0	0	0
0	56	Dong	Guizhou	Guizhou	4	1	1		3	3		1	3	4	64	3	55	13	2c	0	0																ATM	ATM exon33 c.4916C>T p.P1639L	0	BRCA2	未检测到致病性或疑似致病性突变	0
0	67	Han	Beijing	Beijing	4.73	12	5	2	4	5		1	4	5	56	18	42	21	3b	0	0				1												ATM	ATM exon45 c.6497T>C p.V2166A	0
1	58	Han	Henan	Henan	8.37	10	1	0	3	3	1	1	4	3	64	18	66	9	0	0	0	2c	0	0	0	0	0	0									FANCL	p.(D208N)(c.622G>A)exon8	0
1	70	Han	Beijing	Beijing	35	7	4	3	4	3		1	5	4	90	30	72	3	3a	0	0
1	66	Han	Beijing	Beijing	9.23	8	1	0	3	3	5	1	3	3	0	0	54	3	2b	0	0	2a	0	0	0	0	0	0
0	67	Han	Hebei	Hebei	92.979	12	11	6	4	4	5	1	4	5	58	28	50	20	3b	1	1a	3b	0	0													CDH1	CDH1 exon2 c.80C>T p.P27L	0	FANCA	FANCA intron30 c.2981+4_2981+5insA	0
0	85	Han	Beijing	Beijing	62.094	1	1	1	5	4									3b	1	0					1		1									ATR	p. I2122M (c. 6366A>G) exon38	0
0	65	Han	Beijing	Beijing	26.2	10	10		5	4									4	0	1b					1		1									FANCA	FANCA exon26 c.2395C>T p.P799S	0
0	54	Han	Beijing	Beijing	1104														3a	0	1b							1
0	69	Han	Hebei	Beijing	5.56	12	6	6	4	5									3a	0							2										ATR		0	MRE11		0
1	61	Han	Beijing	Beijing	9.6	8	5	5	4	3		1	4	3	32	12	33	7	3a	0	0																AR	exon5 c.2217G>A p.(Q739=)	1
0	65	Han	Beijing	Beijing	56	12	6		4	5									3b	0	1b					1		1
0	56	Han	Beijing	Beijing	21.059	13	7	3	4	3	2		4	4	54	24	48	33	4	0	0	3b	0	0													ATM	p.H1334D(c.4000C>G)exon27	0
0	61	Han	Inner Mongolia	Inner Mongolia	10.11	13	4	3	3	4		1	3	4	54	0	60	17	2a	0	0
0	62	Han	Shanghai	Beijing	18.76	14	3	1	4	5		1	4	5	42	17	34	6	3b	0	0																RAD54L	exon7 c.461G>A p.R154Q	0
0	54	Han	Shandong	Shandong	7				4	5		1	4	3					2c	0	0				1												FANCA	c.3765+8A>Gintron37	0
1	65	Han	Fujian	Beijing	10.8	12	4	1	3	4		1	3	4	40	5	40	13	2c	0	0																BRCA1	p.(D1156N)(c.3466G>A)exon11	0
1	71	Han	Guangdong	Gansu	5.93	14	6	4	3	4	0	1	3	4	46	13	46	29	3a	0	0	0	0	0	0	0	0	0
1	74	Han	Beijing	Beijing	14	24	5		4	4	1	1	5	4	39	7	37	2				2c	0	0													BRIP1	BRIP1 exon19 c.2854A>G p.I952V	0
1	79	Han	Shaanxi	Shaanxi	9.11	13	4	4	3	4	0	1	4	3	83	46	72	4	3b	0	0	0	0	0	0	0	0	0									ATR	p.(K866R)(c.2597A>G)exon12	0
0	69	Han	Guangxi	Beijing	4	14	6	4	3	4		1	3	4	52	14	46	18	2c	0	0
0	54	Han	Henan	Henan	100	8	5		4	5									4	0	1b					1		1									BARD1	exon4 c.556A>G p.S186G	0
1	73	Han	Hebei	Tianjin	5.66	13	6	4	4	5		1	4	3	73	45	46	26	3a	0	0
1	58	Han	Shanxi	Shanxi	8.36		4		4	4		1	4	5			48	18	3b	0	0
0	63	Han	Beijing	Beijing	18.98	12	12	5	4	5																											CHEK2		0
1	76	Han	Beijing	Beijing	9.08	14	7	4	3	4	0	1	4	5	53	21	0	0	3a	0	0	0	0	0	0	0	0	0
1	57	Han	Beijing	Beijing	5.9	14	6	3	3	4		1	4	3	40	6	51	18	3a	0	0																BRIP1	intron2 c.94-4A>G	0
0	58	Han	Beijing	Beijing	57.35				4	5									4	1	1c						1
1	74	Han	Inner Mongolia	Inner Mongolia	100	6	3	3	4	3		1	4	3	66	51	56	20	3b	1	0																BARD1	exon4 c.759G>A p.(Q253=)	0	ERBB2(HER2)	exon12 c.1439T>C p.V480A	0
1	59	Han	Beijing	Beijing	8.2	8	4	4	4	3		1	4	3	56	22	46	1	3a	0	0																BRIP1	exon19 c.2606A>G p.Q869R	0
1	68	Han	Beijing	Beijing	61.503		10	9	4	4	1	1	5	4	54	51	58	56			1c?	3b	0	0													ATR	ATR exon6 c.1459A>T p.I487F	0
0	58	Han	Beijing	Beijing	8.3	15	6	3	3	4		1	3	4	37	6	35	11	3a	0	0																NBN	(c.321-9C>T) intron3	0
0	69	Han	Shandong	Heilongjiang	12.13	10	10	7	5	4	6	1	5	4	54	52	58	55	4	1	1b	3b	1	0
0	61	Han	Shandong	Shandong	35.86	6	6	5	4	3									4	1	1c						1	1									ATM	ATM exon20 c.3003A>G p.(L1001=)	0
0	74	Han	Shaanxi	Shaanxi	143				4	4									3b	1	1b					1		1
0	59	Han	Beijing	Beijing	100	8	8	6	4	5										1	1b																BRCA1	(c.302-6T>G) intron6	0	BRIP1	p.G481D (c.1442G>A) exon10	0
0	72	Han	Beijing	Beijing	23.75	14	2		3	4		1	4	3	48	1	54	16	3a	0	0																FANCA	c.189+4A>G intron2	0
0	60	Han	Jilin	Jilin	935				4	3	12	1	4	5	88	79	74	51	4	1	1a	2c	1	0
0	69	Han	Beijing	Beijing	9.82				3	4									4	1	1
0	57	Han	Inner Mongolia	Inner Mongolia	54.6				4	4		1	4	5	44	18	70	78	3a	0	0				1
0	57	Han	Beijing	Beijing	11.06	13	3	0	5	5		1	5	4	67	33	66	4	3b	0	0				1			1									ATR	ATR exon44 c.7396A>G p.M2466V	0	FANCA	FANCA exon10 c.830C>G p.A277G	0
0	69	Han	Hebei	Hebei	21.69	6	6	5	4	5	0.25	1	4	5	80	80	73	73	3b	0	0	3b	0	0	1			1
0	67	Han	Beijing	Beijing	6.58	15	4	1	3	4		1	3	4	31	17	0	0	2a	0	0																HOXB13	exon1 c.11G>T p.G4V	0	MRE11A	exon15 c.1758G>A p.(S586=)	0
0	78	Han	Shandong	Heilongjiang	25				4	3		1	4	3	31	18	30	11	3b	0	0																FANCA	p.G1039R(c.3115G>C)exon32	0
1	72	Han	Hebei	Hebei	16.26	14	6	1	3	4		1	4	5	66	35	54	16	2c	0	0
0	61	Han	Beijing	Beijing	50.176	14	12	7	4	5											1c						1	1
1	66	Han	Beijing	Beijing	8.58	14	2	2	3	4		1	4	3	44	2	46	21	2c	0	0								NBN	LP	exon12 c.1912T>C p.S638P	0					NRAS	exon4 c.378T>C p.(D126=)	0
0	65	Han	Beijing	Beijing	5.5	15	5	3	4	4									2c																		NBN	NBN exon2 c.105T>A p.(I35=)	0
1	64	Han	Beijing	Beijing	11.81	12	5	4	4	3	0	1	4	3	39	24	36	19	3a	0	0	0	0	0	0	0	0	0									CHEK2	p.(R180C)(c.538C>T)exon4	0	HOXB13	p.(G17D)(c.50G>A)exon1	0
0	50	Han	Beijing	Beijing	100							1	5	5					4		1b						1	1									BRCA1	BRCA1 exon11 c.3435T>C p.(V1145=)	0
1	61	Han	Beijing	Beijing	8	8	4		3	4		1	3	4	36	12	48	34	2c	0	0																BRCA2	p.(Y828H)(c.2482T>C)exon11	0
0	69	Han	Henan	Henan	18.988	12	6		3	5		1	5	4	38	29	38	22	3a	0	0																BRCA2	exon11 c.3849A>C p.(V1283=)	0
0	64	Han	Beijing	Beijing	6.1	14	8	3	4	3		1	3	4	48	11	48	17	2c
0	71	Han	Beijing	Beijing	10.14	12	7	0	3	4		1	4	3	47	24	54	21	3a	0	0																RAD54L	p.(K151E)(c.451A>G)exon7	0
0	65	Han	Beijing	Beijing	6.05	23	2		3	3		1	3	3	56	2	56	11	2c	0	0								NBN	P	exon7 c.800dup p.T268Nfs*5	0
1	74	Han	Hebei	Hebei	44	13	12		4	3		1	4	3	39	26	42	26	3a	0	0				1			1									KRAS	exon2 c.59C>T p.(T20M)	0
0	70	Han	Beijing	Beijing	16	9	6	4	4	5		1	4	5	31	7	38	24	3b	1	0																BRCA2	exon10 c.1462A>G p.(I488V)	0
0	70	Han	Shandong	Shandong	24.12	12	1	0	4	4		1	4	5	44	9	40	12	3b																		FANCA	p.(N1140=) (c.3420C>T) exon35	0	ERBB2(HER2)	p.S423G (c.1267A>G) exon11	0
1	79	Han	Jiangsu	Xinjiang	29.71	7	3		4	3	2	1	4	3	80	5	65	29	2b	0	0	2c	0	0													ERBB2(HER2)	exon27 c.3725C>T p.T1242M	0
0	55	Han	Hebei	Hebei	23.43	14	9	6	4	4									2c	0	0					1	1	1									NBN	NBN exon2 c.102_104delinsAAC p.I35T	0
0	73	Han	Beijing	Beijing	14.64	14	11	5	4	3		1	4	3	50	32	56	22	2c	0	0
0	74	Han	Shandong	Shandong	130	12	4		4	5									3b	0	1b					1	1	1
0	50	Han	Beijing	Beijing	14.26	12	9	5	4	3		1	4	5	34	11	28	21	3a	0	0																ATM	p.C907F(c.2720G>T) exon18	0	FANCA	p.L371S(c.1112T>C) exon13	0	RAD54L	p.R106H(c.317G>A) exon6	0	RAD54L	p.I194L(c.580A>C) exon8	0
0	70	Han	Heilongjiang	Heilongjiang	8.69	6	6		3	4		1	4	3	97	96	84	84	4	0	0				1												BRIP1	p.Q634H(c.1902G>C)exon13	0	NBN	p.(I35=)(c.105T>A)exon2	0
0	64	Han	Beijing	Beijing	175				4	4	5	1	4	5					4	0	0	4	0	0		1		1
1	67	Han	Heilongjiang	Heilongjiang	10.04	7	3	1	4	4		1	4	3	62	40	51	6	3b	0	0
0	74	Han	Liaoning	Liaoning	31.9							1	5	4					4	0	1b					1		1
0	59	Han	Henan	Henan	60.6	10	8	7	3	4		1	4	4	76	69	70	45	3a	0	0				1				BRCA2	P	exon11 c.5909C>A p.S1970*	0					RAD51D	exon7 c.596T>A p.I199N	0
1	58	Han	Heilongjiang	Heilongjiang	50	6	6	5	4	3		1	4	3	106	64	101	82	3a	0	0																FANCA	intron30 c.2981+4dup	0
0	68	Han	Jilin	Jilin	6.7	13	8	3	4	3		1	4	3					2b	0	0	2c	0	0
0	64	Han	Gansu	Beijing	10.13	13	8	4	3	4		1	4	3	44	24	59	16	3a	0	0				1			1									ERBB2(HER2)	p.R499W (c.1495C>T) exon12	0
0	75	Han	Beijing	Beijing	27	6	6	6	5	4									4		0																CDK12	CDK12 exon13 c.3573A>G p.(S1191=)	0	TP53	TP53 exon4 c.141G>A p.(P47=)	0
0	60	Han	Beijing	Beijing	84.61	12	8		4	3	7	1	3	4	53	13	64	22				2c	0	0					BRCA2	LP	exon11 c.3197_3198insA p.N1066Kfs*10	0
0	67	Meng	Inner Mongolia	Inner Mongolia	49.8	12	12		5	4									3b	0	0					1		1
0	65	Han	Hebei	Hebei	112.4	13	12		3	3	1.5	1			50	20	46	16				2c	0	0
1	72	Han	Shandong	Shandong	7.5	11			4	4	1	1			42	5	46	11	2c	0	0
1	52	Han	Inner Mongolia	Inner Mongolia	20.78	13	5	0	5	4	0	1	4	5	60	27	54	51	3b	1	0	0	0	0	0	0	0	0
1	69	Han	Hebei	Beijing	8.89	12	7		4	3		1	4	3	50	18	46	41	3b	0	0																CHEK2	p.(S5=)(c.15G>A)exon2	0
0	69	Han	Inner Mongolia	Inner Mongolia	50.07	12	4		3	4																1		1									AR	p.Q71_Q80del(c.210_239del30)exon1	0	ATR	p.(D1622=) (c.4866T>C)exon28	0
0	79	Han	Beijing	Beijing	31.562	6	6	6	4	5									3b		0					1											ATR	ATR exon35 c.6072A>G p.(K2024=)	0	PALB2	PALB2 exon13 c.3379T>C p.C1127R	0
0	64	Han	Hebei	Hebei	24.5	15	4	2	3	4		1	4	5	57	33	54	37	3b	0	0
0	74	Han	Hebei	Hebei	30.89				3	3	7	1	4	5	53	38	49	14				3a	0	0
0	76	Han	Hebei	Beijing	90.33	6	6	6	5	5									4	1	1b																ATM	p.Q95K (c.283C>A) exon4	0
0	65	Han	Inner Mongolia	Inner Mongolia	18.4	14	9	5	4	3		1	4	3	54	22	50	21	3a	0	0																RAD54L	p.(L118F)(c.354G>C)exon6	0
0	67	Han	Sichuan	Beijing	2.77	12	9	6	5	4									3b	1
0	69	Han	Beijing	Beijing	479.9	6	6	6	4	5									4	1
1	71	Han	Beijing	Beijing	8.63	12	9		3	5		1	3	4	52	19	48	15	2c	0	0
1	70	Han	Beijing	Beijing	16	14	6	3	4	3		1	4	3	82	24	75	10	2c	0	0
0	79	Han	Zhejiang	Zhejiang	9														4	1	1b					1		1
0	49	Han	Anhui	Anhui	10.86	14	8		5	4	5	1							3	1	1b	3	0	1b	1		1	1	BRCA2	P	p.T2471Hfs*4(c.7409_7410insT)exon14	0
0	55	Han	Henan	Henan	7.5				5	5	10	1	5	5					4	x	1b	4	x	1b	1			1									FANCA	intron30 c.2981+4_2981+5insA	0
0	66	Han	Beijing	Beijing	21.26	15	9	5	4	3		1	4	5					3b	x	x				1			1
0	69	Han	Liaoning	Liaoning	47.34	12	9	6	3	5		1	4	5	54	54	56	46	3b	1	0
0	57	Han	Jiangxi	Jiangxi	8.32	13	7		3	4		1	4	3	56	5	56	33	3a	1	0
0	64	Han	Liaoning	Liaoning	18.89							1	4	5	48	13	51	32	3a	0	0																BRCA2	p.K2868E(c.8602A>G)exon20	0	TP53	(c.920-5C>T)intron8	0
0	70	Han	Hebei	Hebei	72.4	12	7	5	4	5									2	1	1b					1		1
1	66	Han	Shanxi	Shanxi	9.89	9	2		4	4		1	4	5	42	2	45	16	2c	0	0
0	72	Han	Hebei	Hebei								1	5	4					3b	0	0				1			1									RAD51B	p.(C377=) (c.1131C>T) exon11	0
0	72	Han	Beijing	Beijing	11.36	13	5		4	4		1	4	5					3a	0	0				1			1
1	71	Han	Beijing	Beijing	12.04	16	6	1	3	4		1	4	3	121	14	111	21	2c	0	0
0	70	Han	Hebei	Heilongjiang	20.17	4	5												4	1	1c					1	1	1									BRIP1	exon20 c.3505G>T p.D1169Y	0
0	65	Han	Shanxi	Shanxi	35.62						19	1							4	1	1b	3b	0	0		1	1
0	50	Han	Sichuan	Hebei	28.83	10	10	10	4	3	7	1	4	5	62	61	56	56	3b	1	0
0	66	Han	Beijing	Beijing	17.5	14	8	1	5	4									4	0	0					1		1									ATM	ATM intron16 c.2466+10C>A p.?	0
0	68	Han	Beijing	Beijing	1073	6	5	3	4	4											1b						1	1	ATM	LP	p.R1907Qfs*9(c.5719_5722delAGAA)exon38	0
0	55	Han	Jiangxi	Jiangxi	9.73	15	7	4	3	4		1	4	5	71	13	71	26	3b	0	0					1	1	1									BARD1	exon4 c.1007G>A p.(C336Y)	0
0	66	Han	Beijing	Beijing	15.2	14	6	3	4	5
0	72	Han	Beijing	Beijing	15.58	14	6		4	3		1	3	4	64	6	62	3	3a	0	0
0	50	Han	Shanghai	Beijing	8.83	15	5	2	4	4		1	4	5	53	16	52	1	3a	0	0
0	64	Han	Shaanxi	Beijing	5.86	15	2		3	4		1	3	5	38	0	36	9	2c	0	0																FANCL	p.(P13=)(c.39C>A)exon1	0
1	75	Han	Chongqing	Xinjiang	7.26	14	7	4	4	3		1	4	3	89	20	97	17	3a	0	0																CHEK2	exon11 c.1111C>T p.H371Y	0	RAD54L	exon8 c.537_547dup p.D183Afs*9	0
1	69	Han	Beijing	Beijing	13.6	14	8	6	4	3		1	3	4	72	58	64	12	3a	0	0																FANCA	FANCA exon17 c.1573A>G p.I525V	0
0	72	Han	Shandong	Shandong	17.31	14	11	5	4	3		1	3	4	111	22	80	33	3a	0	0
0	74	Han	Henan	Beijing	11.2																1c						1	1
0	72	Han	Inner Mongolia	Inner Mongolia	19.32							1	4	4							1c						1	1
1	66	Han	Beijing	Beijing	6.5	12	2	0	4	3	1	1	4	5	39	3	38	4	2c	0	0	3a	0	0	0	0	0	0									BRCA2	c.476-3C>Aintron5	0
0	67	Han	Hebei	Hebei	207	12	3		3	3									3b	1	1b					1		1									BRCA1	p.(I650T)(c.1949T>C)exon11	0
0	64	Han	Beijing	Beijing	49.2	8	8		3	4	2	1	4	4	46	24	56	37				3b	0	0	1												ATR	exon15 c.3043C>T p.R1015*	0
0	76	Han	Hebei	Hebei	19.42	15	4	3	3	4		1	3	4	111	39	101	62	3a	1	0				1			1
0	66	Han	Guangxi	Beijing	422				4	4										1	1b						1	1									BRCA2	exon11 c.3197A>G p.N1066S	0
0	80	Han	Shandong	Heilongjiang	20.152	12	7		4	5									2c	0	0					1		1
1	54	Han	Shandong	Shandong	9.92	7	3	2	4	3		1	3	4	60	8	49	2	2c	0	0
0	71	Han	Shandong	Beijing	19.15	15	11	5	4	3		1	4	3	48	26	60	37	3a	0	0																BRCA2	c.9649-15T>C intron26	0
1	71	Han	Shandong	Shandong	14	9	3	2	3	3		1	4	3	38	17	41	36	3a	0	0																ATM	exon56 c.8228C>T p.T2743M	0	ERBB2(HER2)	exon26 c.3382G>A p.V1128I	0
1	60	Han	Beijing	Beijing	5.6	12	6		3	3		1	4	3	52	31	50	23	2c	0	0																BRCA1	p.(E453A)(c.1358A>C)exon11	0
0	67	Han	Shandong	Shandong	22.4							1	4	5					3b	0	0				1			1									BRCA2	BRCA2 exon22 c.8918G>A p.R2973H	0	NBN	NBN intron11 c.1846-6C>A	0
0	77	Han	Liaoning	Beijing	24.4	14	8	8	4	5									3	1	0					1		1
0	62	Han	Chongqing	Chongqing	9.13				4	3			4	3					4	0	0				1												RAD51D	p.I199N (c.596T>A) exon7	0
0	73	Han	Beijing	Beijing	11.88	12	4	0	3	3		1	3	4	136	26	112	19	2c	0	0
0	72	Han	Shaanxi	Shaanxi	46.08	8	8		5	4									3b	1	0					1		1									BRCA1	p.(E453Q)(c.1357G>C)exon11	0	BRCA1	p.(W372C)(c.1116G>C)exon11	0
0	66	Han	Beijing	Beijing	100				4	5									2b	0	1b						1	1									PALB2	p.P405A(c.1213C>G)exon4	0
1	64	Han	Hunan	Beijing	5.24	13	1	0	3	3	0	1	0	0	0	0	0	0	2a	0	0	0	0	0	0	0	0	0
0	54	Han	Hubei	Hubei	23	13	6	3	4	4		1	4	5					3b	0	0				1			1
0	57	Han	Hebei	Hebei	38.07	14	11		5	4		1	5	4	56	45	52	51	3b	1	0																BARD1	exon4 c.1030A>G p.(S344G)	0	FANCA	intron13 c.1225+7T>C	0
0	68	Han	Jiangsu	Jiangsu	7.84	10	1	0	3	4		1	4	3	59	36	62	26	3b	0	0
0	55	Han	Beijing	Beijing	4.64	4	3	0	3	3		1	3	4	46	22	48	11	2c	0	0
1	66	Han	Anhui	Anhui	35.1	12	5	0	4	3	0	1	5	4	50	12	62	32	3a	0	0	0	0	0	0	0	0	0
1	59	Han	Henan	Henan	50.57	13	6		4	3		1	5	4					2	0	0				1			1									CHEK2	exon11 c.1111C>T p.H371Y	0
0	61	Han	Liaoning	Liaoning	53.96	12	12	12	4	5									4	1	1c						1	1
0	71	Han	Liaoning	Liaoning	9.34				5	4		1	5	4					3b	0	0				1			1
0	67	Han	Inner Mongolia	Inner Mongolia	91.62				4	4									2c	1	1c						1	1									BRCA1	exon11 c.2726A>T p.N909I	0	BRIP1	exon10 c.1442G>A p.G481D	0
0	71	Han	Hebei	Hebei	28.2	9	7	1	4	5	1	1			110	43	110	63				3a	0	0		1											CHEK2	CHEK2 exon3 c.384A>G p.(P128=)	0
0	58	Han	Liaoning	Liaoning	22.1	10	7		3	4		1	3	4	34	2	32	17	3b	0	0																CDH1	c.-8G>A 5'UTR	0
